# Supplementary material for: Identification of Ten Core Hub Genes as Potential Biomarkers and Treatment Target for Hepatoblastoma
Source: Front Oncol. 2021 Apr 1;11:591507. doi: 10.3389/fonc.2021.591507 (PMC8047669; doi:10.3389/fonc.2021.591507)
Supplement: Supplementary file 10 [file Table_1.xlsx]

## Sheet: GSE131329_rf
ID_REF	GSM3770503	GSM3770504	GSM3770505	GSM3770506	GSM3770507	GSM3770508	GSM3770509	GSM3770510	GSM3770511	GSM3770512	GSM3770513	GSM3770514	GSM3770515	GSM3770516	GSM3770517	GSM3770518	GSM3770519	GSM3770520	GSM3770521	GSM3770522	GSM3770523	GSM3770524	GSM3770525	GSM3770526	GSM3770527	GSM3770528	GSM3770529	GSM3770530	GSM3770531	GSM3770532	GSM3770533	GSM3770534	GSM3770535	GSM3770536	GSM3770537	GSM3770538	GSM3770539	GSM3770540	GSM3770541	GSM3770542	GSM3770543	GSM3770544	GSM3770545	GSM3770546	GSM3770547	GSM3770548	GSM3770549	GSM3770550	GSM3770551
AAAS	9.15325	10.0047	9.49838	9.88475	9.47034	10.2812	10.4674	9.64238	10.2071	9.71187	9.17552	9.60978	9.75235	9.28383	9.76393	10.0055	10.6162	10.3081	8.67744	8.9761	9.57306	9.77673	9.64213	8.85396	10.3919	10.578	9.33987	10.4998	10.5003	9.90334	10.372	9.77809	9.58963	9.97618	10.1111	9.18699	9.42983	9.94575	9.5064	9.2832	8.73921	9.56462	9.77676	8.8166	9.65713	9.60583	9.04497	9.67433	10.5021
ACAT1	10.3607	8.65599	8.67885	9.89986	9.20867	8.4446	7.83682	10.2354	8.34751	9.10143	9.03408	10.6125	7.76199	10.1338	7.60995	8.88433	7.50347	8.73151	8.79346	8.86903	8.35603	8.57778	9.35193	8.50386	7.38165	8.46598	9.53781	7.80055	7.90153	9.13652	10.0681	9.07118	9.34601	8.5718	8.78692	9.34734	9.81197	10.3868	9.97238	9.87839	11.2361	9.91313	10.8525	9.84284	9.16508	8.63221	10.4043	8.66862	8.29264
ACD	7.35931	8.15842	8.0928	8.30881	7.60875	8.41233	8.46894	7.63483	8.56753	8.29228	7.32457	7.69641	8.21027	7.73739	8.24604	8.18077	8.84385	8.10015	7.38269	7.62839	7.80479	8.43076	7.72861	7.20005	8.25439	8.7155	7.6133	8.77743	8.55587	8.09414	7.90258	8.13053	8.1654	8.10373	7.83666	7.63835	7.5271	7.58602	7.76296	7.36733	7.38354	7.55647	7.45393	7.65807	7.86314	8.36566	7.65933	8.06712	8.78819
ADRA1A	8.09166	7.03081	5.63811	6.94423	5.85745	5.68918	5.94637	8.40922	6.10818	6.62591	5.86587	9.23038	6.14514	6.16809	5.54395	6.92836	5.70448	5.7645	7.45788	6.31002	6.13104	5.93773	6.2239	6.20586	6.15453	6.02608	5.74534	5.8977	6.35562	5.96807	5.63109	6.52934	6.82407	5.76093	6.11003	6.46748	6.03788	8.64687	8.5496	7.37246	9.36706	7.55794	8.94871	7.75571	5.60825	6.59671	8.68001	6.02863	5.69274
ANLN	5.82466	7.43634	8.89022	7.14362	7.44291	7.21831	7.45636	5.27478	6.72545	6.02434	8.86723	5.68671	6.23721	7.61953	7.70491	8.27591	7.16299	8.46298	7.49663	7.49843	7.24388	6.85942	6.81992	7.86695	7.72876	7.7195	6.85369	5.93935	7.1728	5.41926	6.2553	8.3167	6.78431	6.1188	8.20832	8.11798	6.56056	6.21874	8.3402	6.62729	4.90191	7.98857	6.90218	6.89212	6.85375	5.74207	6.44484	8.8578	7.32727
APOF	6.12595	8.70842	5.02378	7.90048	6.36432	5.97283	5.98365	9.26162	5.6391	9.02821	5.47982	7.46847	6.5735	6.32485	4.9538	7.44936	6.07757	6.2905	6.71952	5.84131	6.72323	6.62447	7.4535	7.38893	4.91141	5.67156	4.88146	6.22548	7.36319	5.42979	6.98658	6.13139	6.04281	6.58269	5.56149	6.5337	6.66036	7.06476	9.92089	8.26831	11.8958	8.54303	9.3638	8.28363	5.91828	6.71301	9.85058	5.51495	6.01917
ARHGAP11A	4.92018	6.48383	7.94498	5.47579	6.3418	6.7125	5.94392	4.62732	5.67005	4.72584	7.97785	5.19107	5.10936	6.58645	6.52416	6.14258	6.19827	8.07269	6.71057	6.41831	6.36467	5.39708	5.67135	6.63833	7.13647	6.95535	5.32132	5.12027	5.18258	4.82866	5.88095	7.62372	5.34937	5.17512	7.2616	6.45906	5.31695	5.0031	7.07968	5.34146	4.72513	6.70855	6.07893	5.32857	5.62146	5.38021	5.56656	7.51276	5.75687
ARHGEF12	10.3156	8.76548	9.95583	9.47777	10.2294	8.6976	8.00282	10.1575	8.91611	9.25279	9.71398	10.1412	8.58382	9.81474	9.21294	9.18496	8.13893	9.25052	10.3661	10.2173	9.64444	8.96801	9.99177	9.46877	8.3132	9.2243	10.6449	8.66398	7.99872	9.66509	9.37905	9.5324	9.61008	8.79025	10.0886	9.8163	10.0246	9.82447	10.1871	10.0114	10.6486	10.1609	10.2949	10.0616	9.98064	8.62473	10.6628	8.97158	8.58346
ASPM	5.51207	7.03268	8.39066	6.4719	7.2552	7.44712	7.03512	4.88934	6.30166	5.17995	9.0095	5.36802	6.32721	7.50541	7.2038	7.76506	7.20664	8.58546	7.47548	7.16775	7.63377	6.56019	6.41344	8.24826	7.79669	7.09832	6.03774	5.92895	7.0786	5.08979	5.58398	8.48328	6.33515	6.19526	7.61602	6.8687	6.20791	5.72855	7.89337	6.65363	4.43251	7.50602	6.72758	6.17231	6.41854	6.13079	5.79885	7.79233	6.05866
ATG2B	9.18813	8.00615	8.70142	8.86158	9.33359	7.80745	7.10025	8.63832	7.85654	8.12782	8.78316	8.99494	7.20504	8.75722	8.15895	8.7256	7.36507	8.25446	8.69666	8.92858	8.01327	8.22457	8.76361	8.78992	7.39187	8.3071	9.30369	7.88024	7.95607	8.2149	8.59156	8.7103	8.41026	7.68507	8.97635	8.72429	8.80418	8.71616	8.71614	8.83645	9.45691	8.73919	8.80215	8.38532	8.77738	7.66842	8.97193	8.62142	7.23173
ATP11B	8.24509	7.48498	8.56034	7.93682	8.93523	6.70069	6.14848	7.9161	6.88781	7.85605	8.25373	8.58669	6.93565	7.96248	8.62445	7.47272	6.65389	7.29368	9.20169	8.83226	7.60653	7.63767	8.33384	8.89611	6.90726	7.54521	8.63447	6.89651	5.19919	8.00409	7.29856	8.01777	7.57644	6.97579	8.36134	8.36343	8.66405	8.19256	8.4643	7.95137	8.19491	8.49877	8.96377	8.29588	8.30192	7.32549	8.61851	8.0735	6.54574
BUB1	5.31017	7.0186	8.01712	6.74665	7.54935	7.44006	7.409	5.38577	6.52816	5.86927	8.99328	5.85656	5.89909	7.28715	6.89385	7.74293	6.65331	8.37159	6.89614	7.80947	7.66638	6.42652	6.66827	7.38312	8.2737	7	5.80793	5.7275	7.7846	5.15854	6.22418	8.42305	6.28723	6.55219	8.13023	7.59406	6.27828	6.04914	8.06786	6.84491	5.64258	7.6303	6.54766	6.55673	6.05141	6.16884	6.15612	8.43209	6.80219
BUB1B	6.03401	7.24733	8.44073	6.54922	7.35302	7.17654	7.08482	5.22431	6.49632	6.15221	8.31006	5.96088	5.80648	7.06958	7.21931	6.91942	6.96106	8.37019	6.92727	7.04728	7.0614	6.5926	6.5706	7.44553	7.74083	7.27112	6.05544	6.40341	7.29648	5.16505	6.83895	8.2264	6.35988	6.34668	7.96951	7.20932	6.46686	6.14134	7.77284	6.24771	5.35615	7.31627	6.63795	6.26117	6.1522	6.2857	6.08856	8.24361	6.80831
CARM1	8.82473	9.86813	9.51173	9.8398	9.44955	10.3366	10.6583	9.28811	10.3107	9.98301	9.53848	9.53574	10.1511	9.45391	10.3377	10.5607	10.4299	10.5569	8.95504	9.46055	10.0053	9.94902	9.40282	8.94513	10.6708	10.4138	9.03034	10.2091	9.63362	9.67561	9.95613	9.96708	9.80538	10.0165	9.87478	9.42375	9.52429	9.66628	9.73663	9.57994	9.10555	9.50958	9.62736	9.18257	9.79657	9.78925	8.87068	9.71718	10.4985
CAST	9.41421	8.84798	9.38951	8.80571	9.70147	8.48158	7.54897	9.36692	8.62282	9.25717	9.21532	9.71095	8.65918	9.22117	9.73223	9.71817	7.90774	9.05829	10.3462	9.62551	8.98215	8.43037	9.11207	10.2064	8.79904	8.43104	9.85999	7.90526	7.67928	8.75238	8.70872	9.55797	9.10874	8.98863	8.94842	9.48527	9.83364	9.43543	9.54374	9.64267	9.88538	9.69987	9.83668	9.31871	9.41687	8.5768	10.2121	9.30671	8.15877
CCNA2	7.16037	9.25268	9.93244	8.4011	9.28532	9.01563	8.80831	6.66017	8.30114	7.44901	9.95433	7.43831	8.02175	9.28142	8.33924	8.60175	8.92194	9.70768	8.24159	8.87433	8.79415	8.75875	7.68509	8.72081	9.05659	8.82191	7.78719	7.58137	9.32322	6.83082	8.57461	9.43222	8.73815	7.64825	9.88977	8.88754	8.10442	7.7643	8.91156	7.89212	6.37593	8.99882	8.47271	7.52446	8.35677	8.21276	7.44909	10.0586	8.50445
CCNB1	5.97841	7.42791	8.12103	7.47077	7.45524	7.96261	7.84256	5.58892	7.56206	6.15226	8.70265	5.86877	6.34936	7.76727	7.05133	7.89767	7.50996	8.79274	6.81911	7.54602	7.62485	6.99161	6.64888	7.38637	8.72511	7.6913	6.31841	6.52455	9.09974	6.18363	7.13036	8.54618	6.72651	7.23371	8.41572	7.46652	6.53664	6.68027	8.1388	7.35104	5.2904	7.6653	7.0731	6.923	6.72462	7.10934	6.43454	8.54565	7.53536
CCNB2	6.56769	8.49519	9.61939	7.92598	8.43823	8.34856	8.75387	5.5954	7.87147	6.2872	9.42405	6.28704	7.18106	8.70979	7.74511	8.22397	8.30671	9.36698	7.79194	7.97022	8.22056	8.27065	7.70126	7.96481	8.93	8.52345	6.66207	7.35975	8.78575	6.11434	8.21832	9.67043	7.98621	7.40103	9.22834	7.96171	7.0277	6.95364	8.67556	7.5283	5.03337	8.12845	7.9024	6.79988	7.67315	7.55138	6.39649	9.26055	8.51058
CDC6	5.03919	7.33234	8.09929	6.39472	6.48865	7.45839	6.51536	4.7833	6.42226	5.78908	8.81021	5.95633	5.4025	6.6393	6.49044	7.80522	6.69401	7.9666	6.16856	6.4808	6.29332	6.28109	5.74744	6.29733	7.67898	7.10765	5.64741	5.76546	7.73484	4.91086	7.0649	7.6142	6.10163	6.39702	7.59676	7.08304	5.77914	5.43478	7.00063	5.96173	4.8247	6.8855	6.48371	6.42105	6.17078	5.57071	5.69086	7.76298	7.00256
CDCA2	5.55604	6.63947	7.78419	6.49658	7.1439	6.59685	6.68976	5.35152	6.56985	5.68586	8.23894	5.56466	5.87717	6.83091	6.58032	6.72094	7.20512	7.48411	6.37763	6.67669	6.86134	6.41063	6.17499	6.80612	7.53748	6.88094	5.63723	6.09881	7.56441	5.47052	6.29206	7.47822	6.16781	5.88941	7.72946	6.78501	6.06393	5.7971	7.51754	6.18323	5.28446	6.87317	6.28793	6.54267	6.12894	6.28793	5.82911	7.85852	6.74288
CDK1	4.93772	7.63913	8.54459	6.55111	7.00931	6.60911	6.19751	4.55229	5.81628	5.20406	8.47286	5.04103	4.98995	7.15698	6.4255	6.84958	6.16197	7.5412	6.12705	6.45813	6.19866	6.46822	5.58613	6.68274	7.07379	6.64682	5.49032	5.40863	7.64069	4.53437	6.4848	7.64193	6.69307	5.03252	7.89872	6.30858	6.23405	5.69429	7.54118	4.85263	3.93928	7.23352	6.59369	5.88603	6.38807	5.83081	4.96709	7.28896	6.36561
CDK4	10.1866	11.6362	11.568	10.9834	10.5432	11.8073	11.7633	10.7067	11.6284	10.9288	11.0098	10.672	10.957	10.47	11.3369	11.4222	12.025	11.9204	10.2609	10.8911	11.3449	11.2456	10.8162	10.7564	11.8832	11.6697	10.3102	11.6926	11.8078	11.4929	11.4088	11.3664	11.3223	11.2957	11.275	10.5214	10.2876	10.929	11.1121	10.7279	9.8465	10.9688	10.8735	10.7148	11.0718	10.6113	10.2481	11.2634	11.8526
CDKN3	4.93379	7.54989	9.20003	6.50702	6.96793	6.94008	7.33266	4.50605	6.50606	5.02018	8.33441	5.97233	5.86758	7.21612	6.16452	7.52003	7.33637	7.50634	6.52658	6.87448	7.01095	6.99463	6.54961	7.26956	7.0062	7.27437	5.57383	6.14732	7.58588	5.02733	6.86367	7.43425	7.23412	6.19682	8.36031	6.85296	5.64855	5.88541	7.77667	6.32692	4.34025	6.91105	6.57742	5.8681	6.46342	6.16862	5.47347	7.86788	7.32977
CENPF	5.80803	7.47367	9.46093	6.88558	7.75805	8.25885	7.80637	5.44883	6.5965	6.31773	9.18845	5.66178	7.16734	8.20658	7.95887	8.35954	7.56194	9.23745	8.31867	7.38622	8.25458	6.95035	7.08456	9.03096	8.79122	8.03519	6.81346	6.53751	7.85797	5.55539	6.23907	9.0786	6.69868	6.87787	8.19726	7.30821	6.89649	6.40306	8.44662	7.15956	5.36215	8.05105	6.92191	6.45795	6.95596	6.76546	6.27993	8.45868	6.93323
CENPK	5.69441	7.29699	8.89335	6.37447	7.30009	7.27966	7.01381	5.64599	6.11656	5.85367	8.72123	6.25165	5.69877	7.48667	7.36467	7.42855	6.82674	7.90769	7.36707	7.52419	6.31451	6.32909	6.76727	7.54731	7.2966	7.64633	6.09854	6.03475	6.40408	5.5876	6.74761	8.76009	7.0037	6.32623	8.31714	6.74002	6.58499	5.89295	7.65509	6.55244	4.87244	7.07621	6.80476	6.38206	6.7203	6.26461	5.94434	7.3964	7.13626
CFHR3	6.48547	6.8101	4.39813	5.31568	5.18942	4.48482	3.58667	7.32863	4.91019	7.51374	4.44194	7.95354	4.67065	6.37553	4.14589	6.94417	3.93678	4.88102	6.58871	4.93964	5.42678	3.81398	5.90179	7.08679	3.96805	4.34893	5.24652	5.03634	4.18328	6.2079	4.36508	7.69175	5.63477	5.47169	3.84889	7.15982	5.86622	5.76971	8.92367	7.67899	10.3474	7.45938	8.01355	8.0543	6.4073	5.21149	8.44166	4.6803	4.62753
CHEK1	6.50553	7.04571	9.30347	7.04457	7.68924	7.6623	7.63755	6.13408	7.01902	6.11974	9.16713	6.66646	6.53979	7.824	7.55945	7.29589	7.78713	8.51026	7.63775	7.77891	7.14168	7.37745	7.03142	7.41416	8.22772	7.95209	6.669	6.60816	7.79981	5.75078	7.97432	8.46747	7.12616	6.4008	8.75597	7.20956	7.14737	6.49309	7.92909	6.49537	5.70189	7.86052	7.60815	6.95078	6.89193	6.50879	6.73909	7.62223	7.67727
CPSF1	8.84896	9.90793	8.91245	9.52969	9.03339	9.64964	9.9174	9.20557	10.0216	9.45575	9.17861	8.67399	9.81967	9.20686	9.16121	10.0599	10.3053	9.68925	8.05726	9.0946	9.57739	9.51328	9.14298	8.57476	9.61858	10.0872	8.98696	9.861	9.70407	9.62842	9.38468	9.46309	9.28909	9.7271	9.47128	9.07984	9.13476	9.18406	9.35339	8.75163	8.3047	8.81322	8.77938	9.23954	9.54254	9.74118	8.49895	9.18936	10.4021
CYP2A6	7.85611	8.75395	6.23126	8.78535	7.30582	7.45992	6.60749	10.9711	6.65246	8.38085	6.0798	7.60805	6.69724	6.87659	6.20888	6.99893	6.75097	6.78561	10.2289	6.61348	7.41925	6.65334	7.02133	7.77709	6.51314	6.15764	5.97953	6.54967	7.46272	7.49868	6.19589	7.09132	6.20525	8.8361	6.2967	7.21772	8.14299	7.50825	9.90605	9.19608	13.0132	8.85303	9.55171	8.39098	6.15131	7.84798	11.5137	6.42415	6.9712
CYP2C18	7.04281	6.31456	5.0783	5.75673	6.05918	5.82573	5.34106	7.59288	5.68884	6.782	5.45255	7.50377	5.22837	5.91813	4.79996	7.00414	5.5261	5.55621	6.50952	5.34548	6.38077	5.42864	5.9555	6.18497	5.16528	5.23298	5.10629	5.44421	5.93665	6.12076	5.88744	5.48415	5.92095	7.55733	4.75641	5.94569	5.9376	6.9771	7.57559	7.17818	10.4117	7.68118	8.04012	6.84827	6.18678	6.2989	8.57277	5.16076	5.11678
DCAF15	7.95323	8.20816	8.1689	8.43391	7.91407	8.54538	9.10058	8.22056	8.66597	8.49341	8.16487	8.02629	9.12795	8.2784	8.44569	8.64744	8.62414	8.86151	7.73193	8.1328	8.42695	8.31755	8.09956	7.84831	8.96035	8.57378	7.75014	9.00139	9.03543	8.43118	8.27581	8.63664	8.44575	8.37535	8.27259	8.12595	7.95728	8.10948	8.29365	7.93153	7.97654	8.02532	8.06744	8.30023	8.21642	8.72937	8.1701	8.29559	9.02065
DENND4A	9.86269	8.11767	9.02989	8.80036	9.6868	7.87955	7.49521	8.86997	8.11799	8.33986	9.30989	10.092	8.33951	9.24536	8.30142	7.80519	7.69563	8.71999	9.98844	9.15693	8.87877	8.51609	9.16517	9.98209	7.59743	8.4348	9.92815	7.81186	7.35893	8.64958	8.63507	9.49496	8.80217	8.59686	9.20568	9.15111	9.27568	8.5854	9.08263	9.36303	9.39809	9.1483	9.2874	8.97168	8.87267	8.14137	9.53331	8.52964	7.56911
DLGAP5	4.57803	7.00078	8.39959	6.12877	7.24841	6.805	6.40201	4.67022	5.56721	5.60575	8.82467	5.09304	5.44091	6.98548	6.7684	7.20964	6.73721	7.88414	6.33584	6.57458	6.52067	6.33484	5.13987	7.14358	7.18983	7.30765	5.64683	5.51934	5.90454	4.55962	5.99307	6.94596	6.22772	5.93802	7.70248	6.84255	5.72378	5.10055	7.235	5.67503	4.60637	6.79161	6.12573	5.83351	6.04093	5.63541	5.43471	7.82621	6.43694
DTL	6.10943	8.07585	9.74127	8.07885	8.1939	9.15393	8.54052	6.19307	8.20231	6.70181	9.23999	7.89834	7.12803	8.415	8.96892	9.18758	8.7348	9.02633	7.89777	8.2277	7.73686	8.26589	7.79654	8.63978	9.60184	8.83097	6.42552	8.02156	10.0864	6.03954	8.22981	9.31509	8.28315	7.56146	9.24814	8.19136	7.47215	6.7266	8.79831	7.55879	6.10535	8.4243	8.20281	7.0897	7.39741	6.85563	6.78759	9.77074	8.22828
EFR3A	9.49662	8.6771	9.06612	9.07147	9.5902	8.14207	7.5233	9.23951	8.24308	8.32394	9.45374	9.93996	8.83203	9.3496	8.46825	9.15287	7.88218	8.77893	9.86821	9.47164	9.17886	8.90627	9.3887	9.64171	8.32862	8.80185	9.8276	7.78902	8.26209	8.979	9.22553	9.346	9.31261	8.66081	9.74151	9.68781	9.39501	9.4947	9.4753	9.3684	9.82243	9.48035	9.94063	9.35154	9.6642	8.93759	9.77293	9.44681	7.85267
EHMT2	8.30062	9.29535	9.49339	8.92001	8.46594	9.89316	10.4985	8.55369	9.65805	8.64242	8.58761	8.42748	9.37113	8.42057	9.21567	9.72837	9.66759	9.59988	7.96875	9.01565	9.39168	9.11268	8.67423	8.69796	9.58146	9.62325	8.65932	9.43329	10.111	9.08562	9.14012	9.40759	9.11158	9.73204	8.85727	8.61727	8.48535	8.56247	8.72307	9.04613	8.08485	8.62848	8.35654	8.48779	8.78926	8.73445	8.1283	9.14652	9.95142
EXO1	5.78783	6.89697	7.8125	6.08274	6.90445	7.29478	6.88382	5.34184	6.7532	6.14377	8.06798	6.17619	6.35877	6.78087	7.20567	7.27166	6.96509	8.01122	6.62566	6.79387	6.8265	6.42786	6.19667	6.88767	7.66663	7.09926	5.91157	6.51731	7.7323	5.80383	6.73622	7.80857	6.49187	6.39984	7.55037	6.79488	6.37118	5.98935	7.12816	6.39124	5.61809	6.84044	6.8318	6.24774	6.04677	6.23034	6.31138	7.7646	6.80042
F9	7.86077	8.55055	4.25913	9.25647	6.18606	7.05626	4.14912	9.06798	4.4737	9.17288	6.76794	9.20796	5.62901	8.75574	4.2154	7.92046	5.01787	5.49417	8.19636	4.46729	6.53162	4.18045	6.96004	8.23701	4.4192	6.13292	4.89453	5.57973	5.68862	6.33864	5.69855	8.09717	7.34166	7.96994	4.38737	8.05326	7.89212	8.06776	10.3475	8.61666	11.9696	9.36069	11.0826	9.19369	7.3945	6.48072	10.673	6.109	4.58788
FANCG	7.01651	8.27446	8.46051	8.11556	7.15977	8.11557	9.41236	7.21594	8.21315	7.64602	7.92662	7.11906	8.15486	7.62979	8.33557	7.68045	8.57728	8.68272	7.19515	7.71536	7.83703	8.13517	7.48638	7.29934	8.64683	8.64502	7.54893	8.51114	8.72354	7.68869	8.02853	8.06413	8.15811	7.83397	7.89225	7.70482	7.28564	7.2021	7.93973	7.45978	6.84927	7.58756	7.22866	7.55992	7.69241	7.77666	7.00601	8.16934	9.02501
FANCI	6.27798	7.26678	8.47832	7.09178	8.06082	7.14337	6.8844	6.05052	6.74292	6.27267	8.27704	6.56103	5.93439	7.69626	7.09209	7.21081	7.09866	8.24903	7.28509	7.42706	7.04798	6.73573	7.24828	7.59045	7.93492	7.66432	6.71142	6.23114	7.6547	5.86493	7.06068	8.82444	6.67399	6.40848	8.58466	7.74378	7.20861	6.44643	7.90677	6.80755	6.07018	7.56208	7.26534	7.18103	6.72991	6.51213	6.55609	8.37496	7.25411
FBL	10.1032	11.1244	11.0005	10.5923	10.7406	11.4575	11.4213	10.3288	11.5098	10.8109	10.6646	10.4903	10.6273	10.2547	11.3425	11.0939	11.7607	11.4412	10.515	10.5894	10.8406	11.1852	10.6287	10.468	11.4502	11.4178	10.0229	11.5495	11.5098	10.9649	11.4882	11.2981	10.8197	10.9274	11.1096	10.4527	10.729	10.6167	10.554	10.5327	9.97237	10.8285	10.7127	10.0972	11.0586	10.4341	9.67082	10.9021	11.4815
GBP7	7.71114	6.73568	5.87721	6.75263	6.1143	5.62415	5.47458	8.05071	6.03929	6.44093	6.00223	7.58742	5.87869	6.08265	5.92543	6.49319	5.71159	5.66545	6.20831	6.22742	6.21715	5.92278	6.70425	6.43637	6.00941	5.73138	6.00452	6.58115	5.95486	6.13108	5.93132	6.34058	6.01212	6.18679	5.84194	6.68245	6.1232	7.53877	8.08361	6.61213	9.23137	7.53735	7.56171	7.26027	6.28351	6.4631	8.54507	6.00228	5.73866
GLYAT	9.19093	7.49896	5.9896	9.18345	5.50916	5.70698	5.01672	10.2149	5.44468	7.05709	5.36805	10.0574	4.92323	6.73244	4.67939	7.52047	4.87127	4.76486	7.02792	5.00478	5.85151	5.23581	6.77959	6.47544	4.56089	6.27488	5.91159	6.3908	5.01656	8.20895	5.26797	7.5264	9.01304	5.8241	4.7725	6.54739	6.26597	10.4721	9.16348	7.33753	11.1984	8.69546	10.0912	8.11603	9.52878	7.01581	9.94056	5.47227	5.53944
GLYATL1	9.37568	8.77084	7.36894	9.44959	8.34467	8.27111	6.88993	9.13971	8.38401	7.87978	7.86199	9.69998	7.28418	8.52673	5.58332	7.22851	7.14879	7.33981	7.91481	7.72442	7.91509	7.48021	8.69389	8.16954	6.95808	8.43106	8.34717	8.10809	6.9233	8.08133	9.14656	7.9743	8.41903	8.04342	9.21182	8.67356	8.57044	10.0744	9.91991	8.75	11.0826	9.68166	10.3724	8.99903	9.165	7.69365	10.63	8.28022	7.61672
GPS1	10.0528	10.6861	10.2307	10.4252	9.65361	10.8437	11.1408	10.1826	10.9067	10.5257	9.87422	10.1645	10.6529	10.2151	10.1507	10.7294	11.0277	10.5863	9.49934	9.94885	10.6082	10.7588	9.91401	9.6151	10.5583	10.8892	9.54566	11.1159	10.7662	10.6556	10.3859	10.334	10.3141	10.9709	10.1194	9.88985	10.0015	10.5188	10.1007	10.1488	9.80466	10.1234	9.93616	10.1254	10.6454	10.6773	9.78392	10.2827	11.1652
GYS2	9.43392	7.05769	4.91386	9.3135	7.50352	5.19794	5.35055	9.77899	6.56832	9.29384	5.24862	9.94935	5.15082	8.99902	4.6386	6.53343	4.78387	4.64887	7.38988	7.3155	5.9949	5.86452	8.42944	6.63247	4.906	7.31814	8.61943	5.91626	5.48811	8.33689	7.83306	8.24823	7.97537	6.40648	5.9652	8.77974	7.89036	9.42925	9.46826	7.68217	11.6404	8.79428	10.1111	7.8428	9.1068	7.22087	10.8085	6.14995	5.76679
HAO2	6.95419	6.38288	5.62807	10.1081	6.1091	6.62057	6.22018	8.71133	6.17642	8.33915	5.98574	7.63622	6.20954	7.12015	5.94811	6.16246	5.78376	6.29065	7.76247	5.83865	6.29852	6.31711	6.72523	7.21382	5.68314	6.5834	6.42597	6.2027	6.34142	6.19145	6.37185	6.95792	6.31775	6.03231	6.62978	6.86301	6.8322	7.75215	8.81125	7.51199	11.5078	8.48526	9.23475	7.22211	6.22635	6.1478	7.24714	6.49073	6.20871
HCFC1	8.93357	9.77066	9.75639	10.0781	9.31381	10.2832	10.6802	9.79569	10.2711	10.0689	9.16492	8.96314	10.3854	9.65524	10.1948	10.2307	10.3198	10.2242	9.02847	9.62968	10.0129	10.2909	9.61786	9.1468	10.593	10.6194	9.21553	10.4343	10.3265	10.072	9.78928	9.91785	9.90229	10.0261	9.77581	9.8084	9.35375	9.66199	9.77978	9.49373	9.24836	9.33817	9.54677	9.24429	9.71937	10.2385	9.03549	9.90421	10.546
HECTD1	9.13085	8.7442	9.29979	8.83554	9.4258	7.99774	7.42735	9.0258	8.18484	8.13447	9.13355	9.10303	7.58847	8.74927	8.57085	9.47613	7.65305	8.47628	9.42439	9.18496	8.2679	8.22472	8.91723	9.55184	7.87174	8.52379	9.6361	7.70805	8.06112	8.7899	8.96781	8.88845	8.51865	8.51962	9.2258	9.07326	9.56794	9.00059	8.99488	9.21914	9.66091	9.2934	9.11895	8.8912	9.07873	7.8999	9.26913	9.41308	7.8152
HELLS	5.73554	6.80376	8.21721	5.92318	6.95286	6.74924	6.02554	5.0066	5.65421	4.87514	8.34238	6.28062	4.8563	6.58727	6.68769	6.56821	6.67964	7.69054	6.998	6.66486	6.04059	6.11996	6.27104	7.31739	7.30561	7.31256	5.69645	5.59015	6.45462	5.56222	6.93859	7.8698	5.86717	5.88765	7.96969	6.46562	6.72672	5.70009	6.9642	5.48804	4.79962	7.13072	6.57858	5.74309	6.13595	5.90594	5.62513	7.10029	6.59275
HIPK3	8.78143	7.60334	9.26914	8.59569	9.52212	8.02396	7.06017	8.65722	7.81113	8.21313	9.02011	9.29218	7.97136	8.80368	8.69848	8.32405	7.69034	8.20056	10.4356	9.55914	8.33871	7.93395	9.12337	9.61147	8.38325	8.32372	9.61001	7.51232	6.74321	8.52785	8.63376	8.98395	8.60241	8.06712	9.31102	9.27343	9.37207	8.53968	9.09924	8.86505	9.60383	9.12931	9.39085	8.67479	9.23631	7.64465	9.09752	8.90127	7.40192
HSD11B1	7.46337	8.06154	5.45514	5.78743	5.91731	5.87404	6.18464	9.5306	5.75044	6.22766	5.26313	9.52777	5.71178	5.42368	5.4714	7.64969	5.97205	5.30312	7.11759	5.81135	6.99684	6.03216	6.15258	7.25658	6.02367	5.6539	6.75115	6.19606	5.77939	6.51752	5.91835	7.05268	7.91895	5.86653	5.60171	6.77609	6.3274	8.79901	10.0486	8.00462	11.0933	8.96416	10.7468	9.28541	5.69114	7.27796	10.571	5.65919	6.00789
HSD17B6	9.26135	8.85102	7.6214	8.02087	6.55956	6.48943	5.01625	10.7179	6.45826	8.79177	5.54764	10.4632	4.8102	7.23768	4.88835	8.72891	5.735	5.99997	8.41108	5.77169	7.33386	5.53259	6.83427	8.16061	6.10611	6.41036	5.89523	6.36612	7.02713	8.60703	7.45672	6.97159	5.75387	7.89234	4.85054	7.24531	8.435	11.3891	10.6279	10.2701	11.8275	9.52809	11.2532	9.44053	7.65707	8.26367	10.9232	5.94272	5.06733
IBTK	9.01952	8.08326	8.90842	7.85568	8.92972	8.31932	7.25488	8.41228	7.54968	7.81293	9.05695	8.92978	7.2232	8.85714	8.15734	8.85333	7.60373	8.55063	8.99412	8.78114	8.17898	8.12103	8.51536	9.20144	7.57146	8.08638	8.70269	7.20479	7.78952	8.30359	8.41599	9.04163	7.98468	8.23196	8.85732	8.68194	9.0202	8.46349	8.52933	8.71019	8.83254	8.7885	8.9192	8.03544	8.64934	8.15025	8.71635	8.68476	7.11379
IL6ST	11.5406	10.4269	10.7806	11.0157	11.3312	9.60609	8.80244	11.0106	10.0376	10.7017	11.0127	11.5875	9.96647	11.1217	9.40506	10.5484	9.62932	9.64502	12.0508	11.2644	9.87626	10.6515	11.088	11.3239	8.6909	9.92004	11.5088	9.4195	9.18954	10.6904	10.2203	10.9323	10.6812	10.0876	10.7775	11.2509	11.2176	11.0673	11.2209	11.2741	11.5594	11.0417	11.2366	10.9268	10.963	10.6285	11.4842	10.971	8.94883
IP6K1	8.1077	8.76694	8.72207	9.01556	8.85133	9.30721	9.53884	8.99675	9.48378	9.05811	8.7175	8.39328	9.13243	8.36409	9.17352	8.96869	9.45421	9.39591	7.89407	8.81118	9.16459	9.53736	8.71401	8.41835	9.33826	9.45008	8.20132	9.62203	9.13296	9.39413	9.05809	8.7513	9.25388	9.43888	8.67847	8.46729	8.6011	8.83268	8.94508	8.75042	8.14164	8.41939	8.65313	8.40694	8.77507	8.96746	8.16175	8.83928	9.75242
ITCH	10.0337	9.4736	10.0336	9.16179	9.95104	9.34707	8.22042	9.78648	9.0847	8.79911	9.77202	10.0765	8.27848	9.39141	9.40935	9.23081	8.86821	9.03259	10.0285	9.49911	9.08461	9.56411	9.7991	9.93394	9.09475	9.02147	9.99011	8.5499	8.96034	9.18804	9.533	9.68934	9.20176	9.49518	9.96943	9.70908	10.2035	9.58245	9.80948	10.3211	10.5464	9.86826	10.126	9.41965	9.27923	8.90922	9.83963	10.0123	8.39474
KDELR1	10.1747	11.6988	11.4034	11.2934	10.9765	11.9712	12.0387	10.5858	11.8261	11.3139	10.7411	10.6702	11.6962	11.1044	11.3142	12.0057	12.1441	11.6253	9.89919	11.0705	11.573	11.4037	11.0617	10.1357	12.083	11.9418	10.4862	11.7714	11.7548	11.1447	11.5589	11.407	11.1407	11.7932	11.64	10.901	11.0591	10.9887	11.1876	10.8766	10.4107	11.0305	11.1774	10.6019	11.3021	11.6764	10.4406	11.1247	11.9253
KHSRP	9.54174	10.5021	10.1351	10.2976	9.78697	10.8767	11.1244	9.97834	10.7147	10.1684	10.2416	10.1012	10.5929	10.0713	10.2741	11.0852	11.0765	10.8242	9.51276	9.94302	10.2437	10.7778	9.91662	9.65003	10.8729	10.9962	9.68063	10.8383	10.3447	10.4136	10.4993	10.4696	10.5467	10.4797	10.4007	9.9685	9.9571	9.98655	10.007	9.91076	9.56994	9.86451	9.74915	9.21345	10.4329	10.3676	9.46566	10.4615	11.1164
KIF11	5.20535	7.02339	8.27434	6.26792	7.13447	6.96274	6.51809	5.05626	5.56165	5.55975	8.25485	5.32595	5.67342	7.10501	7.54002	7.20011	6.79612	7.99524	6.99903	6.59445	6.66364	5.88026	6.25025	7.31604	7.37529	7.44038	5.68893	5.76607	6.66698	4.89393	5.93795	7.8389	6.20372	5.83545	8.01113	6.92567	6.61796	5.94813	7.48478	5.86226	5.26935	7.24379	6.51749	5.98031	6.26865	5.64015	5.41993	7.95059	6.34559
KIF15	4.75672	5.7575	7.40945	5.52648	6.21739	6.03673	5.20975	4.29208	5.29618	5.04715	7.21714	4.28278	4.64961	6.17942	6.2214	5.61396	5.78933	7.15771	6.20432	5.68764	5.50529	5.23856	5.16312	6.56731	6.41793	6.27056	5.25868	4.82974	6.14566	4.67023	5.08832	6.30209	4.92691	5.11989	6.9773	6.35049	5.57985	4.69944	6.77752	5.00885	4.54171	5.91137	5.63883	5.2627	5.40642	4.47989	5.03425	6.67011	5.63168
KIF20A	5.55055	7.61059	8.88139	7.55281	7.44035	8.39456	8.02835	5.06359	7.50347	6.72183	8.44127	6.0095	6.19061	7.66308	8.65934	8.117	8.07745	8.34024	6.64841	7.79577	7.84819	7.70067	6.85925	7.56804	8.89523	8.50432	6.17333	7.26465	9.41558	5.93173	7.38905	8.24141	7.48065	7.41303	8.70095	7.95473	6.7021	6.61648	8.23508	7.61973	5.22825	7.59558	7.3777	6.85406	7.20251	6.37971	6.73471	8.831	7.95843
KIF23	5.67041	7.2257	8.21789	6.6717	7.20174	6.67494	6.96832	5.68033	6.74889	6.10399	8.09369	6.06508	6.26578	7.21003	7.66188	6.82704	6.86117	7.82351	6.81545	6.79478	7.03674	6.66431	6.64274	7.09673	7.48368	7.2407	6.0776	6.08217	6.92419	5.66561	6.73815	8.18613	6.72561	5.97202	7.54682	7.18456	6.59646	6.16585	7.58576	6.24255	5.52313	7.23142	6.88252	6.54185	6.43928	6.29115	6.62734	8.10334	7.08851
LSM2	7.76035	9.04137	9.28936	8.95894	8.31882	9.72641	10.1386	8.18781	9.38113	9.16024	8.20432	8.70727	9.40215	8.26264	8.71449	9.22914	9.84352	9.26564	7.26536	8.77135	9.09291	9.38178	8.38819	8.27243	9.15251	9.42077	7.99076	9.70277	9.74483	8.6507	8.92039	9.01349	8.95856	9.30251	8.77198	8.09311	8.1324	8.34037	8.61052	8.7636	7.71133	8.39899	8.16647	8.28074	8.88873	9.41348	7.72927	8.97311	9.50718
MAD2L1	5.2922	7.37006	8.01712	5.63783	6.49297	6.81804	6.2039	5.12149	5.82402	4.88488	8.15127	5.22906	5.05546	6.79811	5.89533	6.32259	6.55348	7.71779	6.18722	6.50793	6.63055	6.46563	5.90665	6.63411	6.94792	6.70244	6.15849	5.20328	7.11507	5.65749	6.59122	7.12304	6.50479	5.54988	7.19288	6.22505	6.2604	5.56025	6.77437	5.76772	4.72133	6.72698	6.42111	5.57213	6.53839	5.81652	5.62316	7.22104	6.44599
MCM6	6.44492	7.29551	9.22367	7.33643	7.50845	7.81403	7.5217	6.53758	7.06983	6.56738	8.82364	6.95063	7.19058	7.469	7.4493	7.30865	7.35301	8.43701	8.04158	7.99116	7.47553	7.31981	7.44342	7.59709	7.85347	7.81925	6.94652	6.76088	8.66017	6.36687	7.54037	8.65629	7.08008	6.9902	8.53061	7.82351	7.32219	6.70825	8.33234	6.8573	6.44344	8.05132	7.48643	7.4965	7.04819	6.95316	6.64099	8.22325	7.92536
MELK	5.57566	7.65598	8.66948	6.85355	7.07944	7.90128	7.1884	5.39949	6.61968	6.01456	8.37263	5.95538	5.99793	7.14855	7.32315	7.03202	7.32343	8.60874	6.85424	6.80891	6.72912	6.72535	6.59707	6.76281	8.09931	7.80432	6.08982	6.58561	7.01628	5.50915	7.397	7.84562	6.73466	6.5587	8.3236	7.26855	6.4009	6.36876	7.7402	6.94883	4.94233	7.33796	7.01686	6.06507	6.65196	6.06269	6.01088	8.08581	7.0776
MKI67	6.38997	8.1564	9.0676	7.95234	8.64933	7.9176	8.18144	6.52537	7.4515	7.43836	8.80193	6.75483	7.19486	8.4562	8.62715	8.71789	8.20372	8.78945	7.68155	7.43969	7.93833	7.99364	7.38806	8.20995	8.44712	8.91685	7.0692	7.44992	7.83767	6.06782	7.06395	8.64132	7.87533	7.0418	9.12586	8.31737	7.1155	7.08709	8.52847	7.12479	6.08964	8.09682	7.50887	7.23075	7.44507	6.9202	7.2514	9.06477	7.98348
NCAPG	5.47069	7.69559	8.28319	6.94319	7.54281	7.29579	6.75857	5.3021	6.4528	6.01506	8.56924	6.03313	5.98103	7.52339	7.00062	7.84823	7.0301	8.45847	6.95386	6.89891	6.89682	6.42715	6.49434	7.50177	7.70991	7.92173	6.24873	6.21642	6.95906	5.554	6.50226	7.73739	6.71754	6.40737	8.00573	7.77286	6.70563	6.15553	7.95604	6.3452	5.09694	7.50004	6.82879	6.5029	6.43711	6.2286	6.28498	8.31779	6.79965
NCOA7	8.21009	7.19387	7.39148	7.29114	8.49276	6.88957	6.26924	7.96834	6.7697	7.42427	7.78773	8.18211	6.91701	7.6036	7.77901	7.808	6.84693	7.18471	8.7276	8.30922	7.6431	6.77858	7.962	7.98561	6.84911	7.03392	8.35564	6.58674	6.74386	7.58526	7.22654	7.72644	7.4488	7.20617	7.92697	8.13225	8.0949	7.34356	8.30678	8.11217	8.23623	8.28837	8.45919	7.97261	7.57843	6.76326	8.40799	7.18736	6.42968
NDC80	5.01775	6.13755	7.2927	5.46285	6.43347	5.91021	5.77425	5.04652	5.3037	5.01285	7.36775	4.49942	4.73564	6.17511	6.50852	5.75692	5.89897	6.91776	5.89894	5.89524	6.04167	5.30942	5.59665	6.13229	6.31085	6.34153	5.1145	5.15146	6.48581	4.70328	5.40272	6.49533	5.22932	5.28871	6.98538	6.66155	5.43732	5.37706	6.36857	5.19	4.43001	6.26192	5.50408	5.31915	5.70823	5.09343	5.17969	7.11066	5.98048
NUF2	4.53073	6.85336	7.93289	5.8182	6.52305	7.09639	6.8094	4.51685	5.90659	5.20676	8.66059	5.00774	5.39133	7.10994	6.53667	7.07074	6.54268	8.32355	6.72353	6.36601	7.0102	5.93399	5.9606	7.27435	7.71711	6.59976	5.45979	5.51	7.17152	4.87802	5.42712	7.91464	5.52532	5.74821	7.25274	6.08969	5.85853	5.20693	7.20043	5.85178	4.64555	6.81414	6.26986	5.48395	5.74978	5.46711	5.36131	7.36872	5.71966
NUSAP1	7.58122	8.33606	9.33206	8.46947	8.92175	8.255	8.19703	7.13611	7.86466	7.0497	9.31213	7.47717	6.89079	8.50717	8.69409	7.9225	8.30083	9.04118	8.01001	7.98832	8.1102	8.14607	7.65112	8.15447	8.50247	8.69141	7.39123	7.60432	8.5547	6.54449	8.02578	9.23041	8.14003	7.17226	9.26857	8.60692	8.15297	7.72898	9.09944	7.74132	7.31819	8.53692	7.93915	7.97635	7.92479	7.26918	7.85764	9.34197	8.26923
OGG1	7.59945	8.00449	7.87881	7.99385	7.81797	8.54541	8.48631	7.79055	8.42055	8.03527	7.56545	8.00037	8.23962	7.75349	7.78181	8.29154	8.83016	8.28422	7.17531	7.67545	7.96644	8.1717	8.00378	7.44271	8.26238	8.45527	7.68156	8.61709	8.18194	8.23633	8.32447	7.75765	8.15963	8.36858	8.01065	7.60483	7.7803	8.27206	7.85186	7.61315	7.59898	7.76373	7.672	7.67081	8.09729	8.0143	7.52158	7.73841	8.61864
PBK	4.30046	6.71473	7.62124	5.86136	6.3562	6.34657	6.44105	4.25934	5.97109	4.84218	7.86315	4.84506	5.4822	6.90197	5.83155	6.3331	6.60304	7.41082	5.67818	6.41776	6.77094	5.75847	5.12341	6.15962	6.3628	6.49103	4.84525	5.17518	6.94141	4.17716	5.55504	7.09166	6.12455	5.31541	7.31775	6.45657	6.15093	5.80122	7.15896	5.173	4.267	6.74219	6.28533	5.99345	5.91698	6.2582	5.26764	7.51716	6.07748
PFAS	8.38209	9.2316	8.5067	8.76194	8.3753	9.40217	9.56947	8.1721	9.38642	8.6083	8.76568	8.27234	8.66147	8.63298	8.33383	8.65883	9.58788	9.27941	8.23795	8.64415	8.89945	8.88468	8.5999	8.33075	9.27226	9.40055	8.08435	9.1159	9.4417	8.4173	8.89137	9.01232	8.59604	9.15974	9.06442	8.42583	8.45376	8.51882	8.55603	8.60229	7.93232	8.55751	8.24923	8.45815	8.83706	8.83422	7.9671	8.6033	9.75718
PLK1	7.48168	10.6461	9.91038	9.74534	9.25026	11.4201	11.2509	7.52701	9.81418	9.04661	10.3088	7.33174	9.4226	9.46927	9.47399	9.68476	11.3245	11.5698	8.25806	9.17464	10.2492	9.76424	8.65618	8.89164	11.3493	10.9042	7.61409	10.3468	11.0677	7.94001	9.58022	10.1983	9.29768	9.32933	10.2671	9.20181	7.93959	8.72079	10.2594	8.62169	6.93849	9.5	9.23868	8.20871	9.00074	9.27505	7.773	10.4481	10.7001
PNPLA8	7.01907	7.20461	7.24229	6.79597	7.83912	6.17078	5.32876	7.22156	5.97126	6.50132	8.40898	7.66827	6.46593	7.20796	6.74039	7.3074	5.56408	6.72852	8.30087	7.25903	6.62681	6.64594	7.19235	7.41781	5.91651	6.58094	8.03948	5.91528	5.05949	6.9122	6.87274	7.04054	6.59251	6.44105	7.44106	7.38052	7.73362	7.56685	7.20744	7.25405	7.35883	7.38552	7.70783	6.56861	7.27682	6.03031	7.24808	7.12465	6.00922
PPP2R1A	10.2754	11.4397	11.3512	11.1672	10.6269	11.7455	11.9418	11.1019	11.4822	11.186	10.9115	10.7318	11.559	10.8369	11.3306	11.8511	11.6632	11.4919	10.7397	11.0329	11.6785	11.4174	11.0042	10.7072	11.7207	11.6063	10.5322	11.6916	11.7913	11.34	11.156	11.5099	11.4721	11.5956	11.0782	10.7963	10.6256	10.8525	11.1238	10.8724	10.3133	10.9255	10.8337	10.9359	11.2836	11.4233	10.6485	11.2868	11.8862
PRC1	6.92857	7.85127	9.23991	7.89338	8.90073	8.34964	7.78035	6.36885	7.517	7.27577	9.37775	6.87885	7.06848	8.47242	8.71064	7.88371	8.18471	8.76175	7.98551	8.069	8.11612	7.64654	7.39862	7.94515	8.99648	8.50691	7.05666	7.26936	7.93883	6.16806	7.65388	9.27946	7.31109	7.25945	9.35406	8.25861	7.62664	7.35588	8.82582	7.64387	6.22519	8.33412	7.80098	7.5281	7.06481	6.65215	7.27762	9.08387	7.9136
PRMT1	9.14801	10.4905	10.0038	9.63953	9.37594	10.359	10.559	9.35692	10.3511	9.93994	9.90698	9.19235	9.84559	9.62527	9.58165	10.3987	10.6244	10.6702	9.43869	9.64331	10.1609	9.88369	9.46327	9.2061	10.7482	10.3427	9.30486	10.2208	10.6744	10.285	9.93257	10.1231	9.51884	9.72234	9.6442	9.51543	9.52117	9.23364	9.81365	9.21743	8.82819	9.62076	9.35392	9.73487	9.6039	9.85584	8.95081	9.73013	10.6878
PRR11	6.14664	7.86211	9.02491	7.82732	8.12011	8.28319	8.19858	6.88792	7.68025	6.78554	8.96544	6.72665	7.22882	8.11319	8.4865	8.34181	8.20098	8.96251	7.37717	8.20785	8.23138	7.90184	7.55496	7.97747	9.04777	8.19547	6.75224	7.37994	8.49152	6.65061	7.68173	8.98128	7.66502	7.40404	8.5908	8.03863	7.09615	7.1914	8.54582	7.66694	6.33532	7.77693	7.6501	6.91276	7.20211	7.09075	6.63259	8.79228	7.86653
RAD51AP1	5.2785	6.79734	7.70771	5.79779	6.40943	6.12003	6.10777	5.2374	5.60783	4.90552	7.53135	5.62745	4.97664	6.49697	5.66243	6.52574	6.01764	6.86175	6.3099	6.02713	5.5304	5.54474	5.4117	6.65599	6.05183	6.87006	5.6429	5.16752	6.38533	4.67018	5.80735	7.45049	5.69396	5.56465	7.233	6.12738	6.0428	4.9019	6.22174	5.4827	4.4871	6.35699	5.87703	5.69912	5.77332	5.27769	5.5154	7.07444	5.90226
RAPGEF2	8.71675	7.46226	8.44222	8.28714	9.16531	7.52247	6.68852	8.66141	7.73601	8.11348	8.39898	8.90798	7.08111	8.23981	8.0557	7.68616	7.3358	7.76102	8.92084	8.7901	7.7784	8.05275	8.59093	8.54821	7.46196	7.84796	8.68465	7.02925	7.1218	8.08037	7.68546	8.33767	8.35969	7.57008	8.66047	8.36716	8.28809	8.49306	8.55255	8.29994	8.76715	8.44381	8.69731	8.24055	8.20527	7.22737	8.72865	8.64344	7.25299
RDH16	7.25514	7.37654	6.47356	7.74747	7.00278	6.89549	6.59304	8.72883	7.29299	7.45922	6.28603	6.41766	7.13389	7.1353	6.38259	7.5051	6.61358	6.06419	7.23782	6.66735	6.53872	6.94016	6.81783	7.17618	6.17738	6.7483	6.55106	6.76103	6.75648	6.65766	7.17583	6.83245	6.37931	7.41384	6.40856	6.45711	7.49225	7.63832	8.5631	8.09556	9.66691	7.79814	8.44024	8.22331	6.46569	6.8345	8.48483	6.57166	6.70881
RIOK3	8.90555	8.11415	8.63484	8.3529	9.5307	7.6373	7.50663	8.5601	8.06255	8.18922	9.168	8.89436	7.72558	8.36554	8.00413	8.14165	7.56781	8.07703	9.23245	8.55859	8.5649	7.81069	8.80944	8.93761	7.96644	8.12273	9.1365	7.58468	7.87052	7.89421	8.52804	8.57689	8.53748	8.24682	9.15708	8.60884	8.94159	8.55729	8.88803	8.6249	9.37465	8.76093	8.92043	8.67806	8.85812	7.98143	9.1539	8.65955	7.57068
RPAP1	8.17854	8.89855	8.55077	8.68273	8.14097	9.00286	9.30616	8.45661	9.19575	8.23522	8.12469	8.23678	8.81694	8.3982	8.16893	8.59355	9.52478	9.05288	7.6498	8.16004	8.62032	9.00917	8.54423	8.13449	8.99905	9.01453	8.27999	9.45318	8.62041	8.64159	8.91207	8.99954	8.85803	8.98405	8.33825	8.0297	8.25874	8.73177	8.37738	8.40272	7.84514	8.24621	8.18178	7.90384	8.58834	8.92873	7.98607	8.65023	9.31702
RPS2	12.1361	13.1613	12.9981	12.7509	12.6602	13.1625	13.5197	12.3763	13.1124	12.7077	13.013	12.4554	13.1514	12.6301	12.8378	13.0753	13.3226	13.2561	12.4949	12.9208	12.9859	13.2656	12.4614	12.5239	13.1429	13.2521	12.4534	13.0572	13.181	13.0418	12.919	13.1858	12.8288	12.9906	12.8087	12.7041	12.4055	12.4953	12.8193	12.6471	11.922	12.7784	12.4324	12.6962	13.1564	13.1448	12.0572	13.0062	13.3727
SCP2	10.7406	9.18962	8.75516	10.1524	9.80351	8.84764	7.96098	10.9121	9.52083	9.28082	9.74392	11.0023	8.3693	10.0591	8.06484	8.73845	8.05261	9.12828	9.38708	9.63998	9.05301	9.11938	9.83405	9.56632	7.80554	9.18411	9.70004	8.27747	8.57518	9.66312	10.0973	9.61898	9.48482	9.26172	9.65487	9.7465	9.97021	11.0568	10.3391	10.2149	11.6305	10.3282	10.6379	9.78851	10.2249	9.19452	11.3776	8.77624	8.86166
SF3A2	9.73494	9.881	9.77135	10.0177	9.52579	10.1419	10.7888	9.66973	10.6028	10.2251	9.55093	9.62641	10.2772	9.64465	10.2256	10.3195	10.4892	10.1851	9.3406	9.55265	9.80879	10.2896	9.62158	9.31257	10.3881	10.7339	9.25696	10.7976	10.8603	10.0591	9.91803	9.90014	10.1346	10.0289	9.68318	9.88742	9.60592	9.7589	9.69889	9.56409	9.44657	9.54453	9.25969	9.67041	9.91269	10.5404	9.36845	10.0491	10.8479
SKA3	4.69463	7.45692	8.36	6.39061	6.76137	7.76627	8.13091	4.9643	6.45753	5.34856	8.06871	5.76325	6.37721	6.9315	7.42878	6.61029	7.68639	8.61417	6.30687	6.82304	6.34594	7.3347	6.09449	6.52034	8.15151	7.20754	5.52916	6.25863	7.52885	5.03258	7.32411	7.83644	6.78545	6.46959	7.92242	6.9219	5.95651	5.94347	7.5269	6.31477	4.3207	6.72882	6.61041	5.74448	6.67388	6.64803	5.08697	8.11525	7.23078
SLC10A1	8.7715	9.30392	6.85192	8.92374	6.88609	7.43256	5.91307	10.9765	6.93431	9.90691	7.06867	12.0725	6.37131	8.16104	5.36332	8.41912	6.69393	7.15955	8.04332	6.30538	8.06285	7.43854	7.73082	7.19893	5.82527	6.92396	6.40864	7.08508	7.03605	7.95151	8.38037	7.65729	7.77066	7.6594	6.01371	7.65641	7.64137	10.1869	11.1621	8.77885	12.1768	10.6498	11.8731	9.53278	7.42311	8.27381	12.1965	6.61887	6.85461
SLC22A1	7.52143	9.22897	6.22485	7.66666	6.69636	6.79184	6.78773	9.36167	7.07399	7.68393	6.63388	6.99361	6.77751	7.16598	6.21551	8.02029	6.37309	6.6578	8.31314	6.589	7.23601	6.78009	7.22995	7.28517	6.37386	7.20721	6.34554	7.42697	6.59293	7.22739	7.05034	7.60355	7.36335	7.3761	6.34715	6.84996	7.16768	8.3831	9.97773	7.9604	11.7249	8.55402	9.56717	8.72479	7.6022	7.44587	9.45756	7.10646	6.66674
SPAG9	8.79242	8.05079	8.65012	8.49098	9.14542	7.58981	6.91257	8.84051	7.82118	8.28614	8.62123	8.84732	7.23519	8.19201	9.37945	8.77596	7.61571	7.91619	10.3331	8.82432	8.60141	7.94126	8.74479	9.19662	7.94393	8.1322	9.44528	7.43897	7.00483	8.42285	8.32638	8.30747	8.05168	8.17988	8.71109	8.76006	9.00339	8.53757	8.82691	8.84404	9.0742	8.98111	9.163	8.87794	8.36791	7.51436	9.04293	8.43163	7.31448
SPC25	4.34963	6.70714	8.36103	5.82205	5.71493	7.42867	6.868	4.48005	5.83536	4.94407	7.91695	5.52453	5.00604	6.13628	7.22916	6.32449	6.41556	6.92212	5.31429	6.54707	5.97828	5.93752	5.28371	5.42719	8.01767	6.49581	4.87455	5.3299	6.10773	4.75643	6.19946	6.76854	6.47353	5.8906	7.23352	5.88627	5.61124	5.07668	6.7374	5.79346	4.14608	6.31073	5.73097	5.2007	5.7111	4.96358	4.92956	7.20294	6.00257
STIL	5.79383	7.42286	7.11774	6.50281	7.12509	7.20331	6.81314	5.44858	6.21848	5.60695	8.26717	5.53768	5.83844	7.01753	6.82826	6.76357	6.59749	7.85694	6.49546	6.74013	6.62507	6.17699	6.57625	7.01907	7.84154	7.33234	6.19216	5.69367	7.4924	5.49757	6.91884	7.58015	6.22669	6.05696	8.01637	7.07241	6.20518	6.20701	7.35763	6.31126	5.36736	6.93963	6.77138	6.20321	6.35454	6.14909	5.97055	7.17956	6.57401
TAF6	8.40227	9.17025	8.81297	9.07142	8.4726	9.45222	10.1579	8.91966	9.34029	8.99898	8.65617	8.65448	9.22482	8.73974	9.18977	9.47151	9.69825	9.55568	8.0963	8.92971	9.14781	9.00843	8.85158	8.41578	9.62318	9.63337	8.46649	9.49955	8.95085	9.04515	9.03641	9.09658	9.18407	9.33279	8.82985	8.79322	8.51418	8.90811	8.95801	8.88811	8.05888	8.86263	8.64498	8.44959	8.85945	8.70603	8.35581	8.61708	9.76102
TBC1D15	9.11169	8.39822	8.97136	8.17094	9.35647	7.96557	7.12026	8.59633	7.6403	8.06143	9.59992	8.82499	7.75144	8.88025	8.5028	8.41	7.71474	8.40097	9.64881	8.90362	8.12767	8.36157	8.60537	9.48031	7.89287	8.37084	9.5433	7.30614	7.70344	8.24436	8.16818	9.12248	8.36179	7.87379	9.14288	8.83193	9.44662	8.73626	8.80336	8.60821	9.59664	9.03482	9.14258	8.42219	8.71041	8.15434	8.96197	8.96991	7.48884
TOP2A	6.20822	8.16718	9.6192	7.43851	8.35871	8.2185	7.6659	5.74349	7.54519	6.54083	9.66886	6.33211	6.61342	8.46049	8.37621	8.80415	8.14871	9.31529	8.24575	7.86738	8.61935	7.62641	7.04185	8.68781	8.65266	8.76717	7.06018	6.72518	8.59968	5.86372	6.89867	8.76139	7.42148	7.65719	8.97953	8.52572	7.57177	6.90846	8.84226	7.69651	5.7625	8.37136	7.70876	7.23936	7.38272	7.13507	6.87568	9.62142	7.73753
TPX2	6.27743	8.60003	9.62753	7.91637	8.45135	9.00923	8.38757	5.70441	8.05639	6.74477	9.04311	6.70304	6.68392	8.23196	8.8018	8.53304	8.73211	9.31332	7.66858	7.81231	8.16592	8.20982	7.70765	8.18044	9.67706	8.81855	6.64508	7.43523	8.80083	6.11358	8.15792	8.66846	7.95876	7.90851	9.30504	8.43457	7.52432	7.08747	9.03519	8.15905	6.85433	8.27554	8.26869	7.21191	7.66601	6.73257	7.19006	9.82585	8.23627
TRIM28	10.1931	11.2758	11.0633	10.8618	10.4714	11.1465	11.8285	10.6078	11.6064	10.8556	10.6431	9.86678	10.9395	10.5659	10.8031	11.7013	11.6279	11.3709	10.0725	10.7203	10.8904	11.2736	10.6488	10.1977	11.4156	11.6719	10.2247	11.3161	11.9327	11.2128	11.1089	11.3826	10.9529	11.0627	10.9153	10.4739	10.5764	10.6403	10.6264	10.6152	9.90075	10.5725	10.3013	10.4817	11.1209	11.2983	9.85631	10.9536	11.9177
TRIM59	4.98843	5.63951	7.17935	5.15655	6.34507	5.94721	5.769	4.77595	5.39562	5.13852	7.15496	4.74882	4.6986	6.12163	6.62521	5.54686	5.54137	6.40285	6.08176	6.37202	5.91911	5.45438	5.76995	6.32292	6.08052	6.05708	5.36602	5.14593	5.9145	4.92606	6.06126	6.54677	5.34089	5.23581	7.03405	5.75006	5.5204	4.89123	5.73095	5.41867	4.45398	5.75377	5.8015	5.47473	5.59173	5.3752	4.86283	6.90593	5.52575
TTK	3.89954	6.72097	7.3296	4.94026	5.72598	6.10059	5.753	3.72234	4.83921	4.33917	7.62521	4.20317	4.34237	6.21455	5.47848	6.1719	5.41314	6.87808	5.75149	6.32752	6.12755	4.91982	4.78376	6.36133	5.79936	6.05153	4.80176	4.39606	6.23662	4.06486	4.44526	7.40278	4.85334	5.07434	6.65241	5.92957	5.16929	4.54499	6.1717	5.47169	3.9348	5.81928	5.12522	4.85734	5.3241	4.77861	4.28654	7.56701	5.19888
UGP2	9.48911	8.4487	8.21999	8.43759	8.99268	7.71419	7.06031	9.54456	7.96058	8.33541	8.96938	9.52368	7.45869	8.94244	7.92491	8.6362	7.11639	8.29094	9.25479	9.27519	8.34356	7.91042	8.57216	8.82372	7.67877	7.75469	8.75323	6.95595	7.46567	8.68929	8.21239	8.74388	8.31536	8.33126	8.78144	8.84989	9.00688	9.26624	9.7911	9.42779	11.2739	9.41844	10.3017	9.39137	8.77853	8.04769	10.6085	8.31845	7.14821
UGT2B7	9.06705	6.27171	5.45141	6.92088	6.63251	5.28262	5.18592	8.10177	5.71233	6.90181	5.98904	8.44902	5.21389	7.77159	3.20161	4.93418	4.89746	5.09401	6.77649	6.60718	5.87508	7.09197	6.79983	6.0291	3.5028	6.12755	7.44748	5.51147	5.10262	6.48858	8.05426	6.88883	6.65686	5.19893	6.00646	6.49512	7.37747	9.00511	7.21551	6.712	9.34874	7.74055	7.72107	5.80845	7.50451	6.68928	8.29498	6.98445	4.60679
USP15	8.21905	7.83819	8.3749	7.65336	9.0792	7.20452	6.95727	8.35962	7.07236	7.54052	8.80321	8.69427	7.24652	8.18633	7.71885	8.1565	7.14432	7.82819	9.30345	8.34703	7.63054	7.45908	8.32219	9.23727	7.28838	7.93599	9.11334	6.70339	6.64257	7.97682	7.44026	8.66433	7.62076	7.38424	8.60902	8.43326	8.67139	8.12099	8.36142	8.12524	8.40004	8.35904	8.70981	8.04005	8.49058	7.35284	8.22046	7.87639	6.71674
USP32	8.68692	7.78582	8.5721	8.32798	9.28032	8.30905	6.77851	8.56466	7.53354	7.91142	8.69266	9.19869	7.45302	8.13488	8.45078	8.14409	7.61583	8.07766	9.55729	8.52069	8.38124	7.46739	8.77286	9.72484	8.08502	8.01787	8.965	7.1651	7.38028	8.23413	8.50047	8.45256	7.88872	8.19176	9.03613	8.80634	8.77132	8.51271	8.62734	8.62689	8.99354	8.75649	9.02578	8.60612	8.03721	7.21929	9.10061	8.37969	7.16548
USP9X	9.69623	8.7801	9.50921	9.20656	9.98973	8.55512	7.89378	9.1377	8.86919	8.59291	9.42682	9.60208	8.4633	9.31071	8.64596	9.54681	8.23284	8.79181	9.78035	9.509	8.97846	9.17859	9.402	9.77896	8.46712	8.97062	9.69265	7.85699	7.88323	8.79781	8.85203	9.19164	9.09542	8.48634	9.60463	9.47767	9.53953	9.35289	9.68029	9.41803	9.82475	9.59475	9.74899	9.53741	9.42055	8.7183	9.88289	9.63188	8.24521
WDHD1	5.20695	6.29455	7.60249	6.09966	6.83087	6.55263	6.06433	5.20388	5.80225	5.71297	7.57695	5.64923	5.81469	6.40873	6.87987	7.08215	6.387	7.41887	6.84557	6.66598	6.01192	5.63904	6.31497	6.64765	6.89462	6.77514	5.9263	5.54714	7.06398	4.9543	6.08915	7.28026	5.89003	5.48915	7.80006	6.57588	6.19737	5.41335	6.81382	5.8317	5.1577	6.46571	6.37519	6.14216	5.64622	5.57314	5.55473	7.47265	6.22967
WDR76	6.14183	7.76475	9.15219	7.41995	7.86548	7.71467	7.53283	6.52531	6.97883	6.42683	8.31808	7.15938	6.41602	7.70708	8.14445	7.0697	7.68862	8.08605	7.42399	7.91466	7.00115	7.78665	7.67578	7.64826	7.90691	8.24249	6.58774	7.00229	8.28779	5.6594	8.01072	8.74461	7.60436	6.63746	8.91176	7.74559	6.9862	6.51612	7.85712	6.81744	6.22384	7.88417	7.71431	6.98352	7.34724	6.82728	7.18932	8.48997	7.80624
XDH	6.42772	6.8543	5.31866	8.97152	5.81542	5.83906	6.1587	7.48079	6.25482	8.53317	5.69901	6.68047	5.86084	7.37122	5.29893	7.04156	5.70099	5.71658	7.18532	6.07275	6.2361	6.08871	6.14051	6.13126	7.00669	5.86143	5.73048	5.82802	6.08683	5.99177	5.66874	6.88079	5.86114	6.8312	5.59916	6.74886	5.99767	7.74075	8.6423	8.04365	10.4229	7.43603	8.85632	7.37609	5.80504	6.40787	8.8294	5.89386	5.64717
XRCC1	8.79102	9.55406	9.63591	9.60818	9.17448	9.61971	10.2407	9.11828	9.83833	9.39099	9.22116	9.03815	9.60893	9.38076	9.54771	9.6345	9.94396	9.95909	8.75488	9.39581	9.40898	10.114	9.47322	9.2495	10.2735	10.374	8.8536	10.3427	9.89653	9.49875	9.67079	9.75329	9.85525	9.76451	9.59521	8.8267	8.98678	9.21707	9.23424	8.96639	8.35091	8.94032	9.04068	8.60347	9.46678	9.18481	8.89602	9.52259	10.3906
XRCC2	6.18985	7.33825	8.6999	6.6005	7.74286	7.41806	7.29549	5.73659	6.73143	5.84359	8.65295	6.0296	5.87915	6.85682	7.2988	7.59236	7.60295	8.24745	7.24824	7.22688	6.22548	6.53455	6.6926	7.34762	8.22503	7.57856	5.89746	6.43312	6.53001	5.07983	7.89868	8.02954	5.92282	6.04331	8.76539	6.78494	7.19129	5.79667	7.20781	6.7163	5.42322	8.02538	7.24262	6.60003	6.19187	5.79292	5.91618	7.82419	6.66523
ZFPL1	8.52113	9.6917	9.1288	9.44309	8.85752	9.72326	10.1171	9.26043	9.53712	9.68369	8.82959	9.10307	9.64251	9.06291	9.49168	9.3435	9.7853	9.62531	8.22876	8.81433	9.30868	9.55908	8.96599	8.54666	9.66267	10.012	8.50945	10.1271	9.78504	9.59549	9.57725	9.12425	9.40191	9.472	9.175	8.97175	8.94315	9.38432	8.96452	8.91875	8.80343	8.97609	9.23553	9.01162	9.33014	9.61136	8.80972	9.37077	9.99832
[truncated: 18 more columns]
