# Supplementary material for: Identification of Ten Core Hub Genes as Potential Biomarkers and Treatment Target for Hepatoblastoma
Source: Front Oncol. 2021 Apr 1;11:591507. doi: 10.3389/fonc.2021.591507 (PMC8047669; doi:10.3389/fonc.2021.591507)
Supplement: Supplementary file 11 [file Table_2.xlsx]

## Sheet: GSE81928_rf
id	tum1	tum2	tum3	tum4	tum5	tum6	tum7	tum8	tum9	tum10	tum11	tum12	tum13	tum14	tum15	tum16	tum17	tum18	tum19	tum20	tum21	tum22	tum23	normal1	normal2	normal3	bg1	bg2	bg3	bg4	bg5	bg6
AAAS	12.9382	32.0078	34.1627	20.9989	29.6956	34.4071	23.6296	9.08355	29.7594	9.8663	12.2409	25.4334	32.3479	30.879	32.8528	33.4283	33.4105	26.6513	26.6169	8.41731	37.7077	35.4882	25.9569	9.97081	20.0603	10.5423	5.45908	31.5417	6.2594	10.4115	6.99625	10.9573
ACAT1	22.6986	40.5797	92.3579	140.781	19.8331	28.3684	65.0184	81.7556	11.8576	54.7917	28.9971	11.6836	74.2621	35.6532	23.5017	33.7207	21.1775	27.0486	32.9658	117.506	28.7345	19.8097	69.0993	265.743	110.63	37.8094	67.3621	27.4398	173.504	36.1124	60.6119	146.631
ACD	4.21005	7.65315	3.64469	5.45031	11.5519	6.74006	9.94036	2.24478	18.0699	1.70754	3.02515	14.6456	9.34459	9.65255	12.2817	10.0714	8.01109	11.2362	10.3516	1.89697	12.5482	15.2351	6.15215	2.35657	3.14175	4.41715	0.752897	13.1527	2.14985	3.43125	1.62194	5.36952
APOF	0.906788	2.77533	41.986	72.1615	4.04966	0.64729	4.70031	43.9488	0.296763	33.9224	9.7411	0.66842	1.46289	1.1201	2.20805	0.187238	0.785395	5.35956	0.545972	114.446	1.96533	0.760654	1.45916	64.0726	18.0948	67.1152	14.1095	0.250112	54.9592	35.2726	35.7711	87.9516
ARHGAP11A	0.0269373	0.309496	0.494167	0.0386183	0.70249	5.32959	0.302688	0.292604	1.64841	0.0636136	0.0262494	0.200111	1.08455	0.471586	1.36694	6.51377	0.689519	0.237162	1.45345	0.127871	4.28822	0.604142	0.181585	0.0515287	0.183883	0.0573189	0.0586509	2.16869	0.331966	0.0588	0.0914519	0.0457193
ARHGEF12	2.39203	3.08533	4.42263	1.47316	1.07165	8.40673	2.95272	2.44892	4.54627	3.40155	4.67885	2.08811	5.774	1.67408	3.06639	7.29871	2.98814	6.99819	5.92589	5.23721	4.62637	0.950897	6.01333	11.2125	3.62791	2.34558	3.56894	6.22796	6.25488	2.61458	3.02735	3.23213
ATG2B	0.330212	1.17469	2.65614	0.530952	0.643603	3.01743	0.861001	0.433492	1.87587	1.40916	0.867878	0.513809	2.45015	0.476864	1.40433	2.16387	1.64881	2.34114	3.68514	2.29916	1.68149	0.108267	1.67845	3.09822	0.96576	0.869884	0.842137	2.26281	1.3678	1.42427	0.553379	0.48175
ATP11B	0.537483	0.703055	0.995266	0.156484	0.522494	1.12499	1.06782	0.453298	2.70901	0.907904	1.46721	1.33186	1.45005	0.376511	1.41577	1.8722	0.597809	4.93361	2.47727	1.20866	2.15534	0.0681607	1.20267	1.63046	1.05923	1.38585	0.784798	2.42746	1.41273	0.387363	0.601944	0.958663
CARM1	10.2644	23.6407	15.9671	15.3446	34.2894	29.022	19.2636	9.50249	36.9897	10.357	12.4426	28.8923	25.8761	28.7563	28.1499	25.8503	20.7373	20.2854	24.1032	7.69977	28.8475	44.5206	21.5122	9.57997	8.18443	10.9737	10.0949	28.2651	7.70748	7.25993	5.35046	9.71924
CAST	9.08833	13.6282	8.24698	5.74724	5.88837	16.934	16.907	10.4727	34.0507	10.4862	18.3152	13.1327	11.5741	3.57486	8.86816	13.178	6.37408	29.31	24.6439	15.1681	19.8013	4.70961	14.8109	15.8949	12.1434	4.0822	16.7647	17.3783	21.1843	12.4567	10.7997	15.5338
CDC6	0.0178139	0.665736	0.335823	0.0510007	2.04026	5.23472	0.297335	0.815779	1.81435	0.485656	0.294492	1.44348	1.44928	2.25142	3.91064	8.73808	1.08099	0.32451	2.07576	0.25031	7.37666	1.578	0.858846	0.15682	0.0434238	0.142261	0.536927	4.38163	0.639134	0.163983	0.344119	0.367647
CDK4	12.233	46.0048	23.9884	18.4123	84.5147	86.0569	48.2165	34.5238	50.1166	13.0539	26.4758	80.4322	81.1955	89.7064	88.8687	187.374	64.4316	69.4979	90.0753	15.4083	114.904	112.644	53.3672	22.8262	18.6068	17.1864	30.4126	112.041	20.8675	10.3668	12.2557	29.5693
CENPF	0.0347058	0.39904	0.665242	0.0352248	0.840042	26.5916	0.87606	0.161736	0.833794	0.0424055	0.0489135	0.284853	2.27346	2.60976	2.89148	14.4374	2.06582	0.540959	3.34101	0.146208	6.09363	2.10988	0.859119	0.0512457	0.150359	0.0158653	0.129017	4.04591	0.0578072	0.0275642	0.145321	0.0893726
CHEK1	0.258966	1.23811	0.876665	0.279815	2.29165	6.77933	0.803746	0.409316	2.67736	0.514187	0.165453	1.65147	3.25908	3.29935	3.33744	8.76056	2.08944	0.713191	3.69462	0.260075	7.83198	4.24034	1.60287	0.14513	0.203345	0.0981136	0.115833	5.22471	1.11813	0.33158	1.30107	0.307238
CPSF1	10.4563	34.2128	29.5894	17.4396	57.3506	30.0539	25.5822	9.88969	19.1311	11.0331	11.3759	21.0239	31.4814	65.1374	44.0266	37.4501	29.0542	15.1071	29.5897	11.53	48.9419	50.1206	27.9159	7.28215	13.3997	4.09941	7.36982	49.4353	9.35748	5.26947	6.98095	9.38509
CYP2A6	2.64822	0.288511	229.195	541.618	7.37884	0.110487	62.452	148.343	0.570077	493.354	152.701	5.6204	5.43702	0.265853	0.066009	0.0732283	2.16196	54.1138	8.8995	631.602	1.58407	1.19842	4.94427	244.173	387.709	113.198	309.052	0.0929541	603.97	329.644	292.497	740.574
DCAF15	5.94847	13.1568	9.86894	9.97569	16.4872	16.6424	12.3337	3.02691	12.7418	4.35206	3.7359	11.4964	12.8761	15.0272	13.3091	13.1041	12.6363	10.8783	11.0856	5.26153	14.7695	13.126	8.59086	3.48811	8.23191	4.4236	3.52049	12.7659	1.45381	3.51351	3.57621	3.37892
DENND4A	1.19474	2.45967	2.38634	0.332564	1.11879	2.82714	1.25691	1.13986	1.13129	1.95438	1.87262	0.895094	1.63061	0.679972	1.33813	2.4921	0.822144	2.54908	2.67125	3.51006	1.61769	0.420614	2.25293	5.18935	1.51171	1.11522	2.14785	2.11401	1.74364	1.66395	0.723667	1.30496
EFR3A	0.729632	2.72351	2.47439	1.15444	1.15786	6.98629	2.16781	1.90155	3.33624	1.5444	2.4885	1.17208	3.57053	1.49742	3.19526	8.42419	1.98413	6.57467	3.25523	2.99113	3.68936	0.772989	3.93942	3.92715	3.3075	2.28207	1.82605	5.28174	2.08426	1.71079	1.6092	2.25424
EHMT2	4.3147	9.05329	11.1418	5.98524	24.5168	16.9333	6.72537	1.53227	22.1712	1.45602	2.2805	12.4718	17.3203	18.9146	19.8077	15.0761	18.2345	9.06663	15.4467	1.38656	21.5832	30.5363	8.53158	1.42134	2.82676	1.87925	1.80854	20.1907	4.0526	1.47679	1.10533	1.46056
F9	2.08803	3.82562	43.555	49.9194	4.30449	1.39808	6.81069	55.6756	0.201872	52.1716	31.345	1.01888	2.51006	0.794849	0.318078	0.443267	1.37392	8.73663	1.62661	113.442	0.906484	0.77793	3.2704	90.5937	46.6274	85.0955	29.2372	1.85496	66.6196	42.6493	57.0639	61.0176
FANCG	0.844446	5.13888	3.04621	1.4495	6.28153	12.3389	3.03362	1.75656	1.03239	1.9267	0.626455	2.37127	6.85552	7.81015	7.97623	8.79269	9.95059	4.09927	6.46188	0.980948	17.5015	7.13579	3.89263	0.753887	1.0472	2.26436	1.39152	9.99404	0.72119	1.41323	0.776301	1.09649
FBL	45.484	125.22	48.0579	46.1219	196.455	106.06	88.3221	58.435	120.398	36.3538	74.4102	221.454	131.756	187.294	175.831	205.592	133.449	110.305	116.965	32.4947	203.177	242.94	100.992	34.391	33.4646	32.3386	72.1511	161.278	43.9374	38.3206	39.8025	58.4571
GLYATL1	2.97222	3.92583	32.3471	31.6581	1.19911	5.66782	3.84542	16.7947	1.24713	26.9184	10.2984	0.164089	12.5767	3.5085	1.64747	1.16302	10.8499	3.43645	2.93308	50.2269	8.08397	0.756709	4.96783	70.6793	49.2954	41.929	7.28854	4.71929	52.2471	18.0216	23.3513	40.6243
GLYAT	11.5449	4.55826	44.5336	89.7556	1.23677	0.129482	17.9338	27.4004	0.177659	51.7855	23.7788	0.0452515	6.53999	1.53979	0.0326652	0.118762	3.67174	6.09615	0.0994704	88.6292	0.229223	0.756523	2.86552	53.1141	76.9184	80.4884	7.54174	0.0392661	108.271	24.8724	25.8471	73.1847
GPS1	61.2156	69.8147	64.0784	61.735	89.5846	46.3366	43.3699	25.3953	44.2009	32.1321	22.1676	77.9261	64.8434	68.6559	71.8932	82.5581	79.6169	39.1305	59.5508	26.4717	52.8317	110.171	52.0351	28.1843	42.8966	33.7874	18.5852	49.8188	34.3601	28.1104	32.0848	30.4062
HAO2	0.233333	2.83261	54.3039	90.1807	2.5607	0.297423	4.13425	79.8196	0.481815	42.6336	13.8301	1.13993	0.627158	0.169735	0.693329	0.170653	0.336027	6.33772	0.261361	111.12	0.345278	0.53535	1.48933	54.5804	129.633	68.4199	2.30804	0.130408	95.2377	79.4616	46.1298	65.24
HCFC1	1.62523	5.81361	4.99866	2.88467	6.23096	12.7089	6.00189	3.45137	3.72758	2.18888	2.49917	6.42306	7.73461	8.04941	6.12656	11.7148	6.14386	7.1475	7.66395	3.19662	10.4204	5.31126	5.7259	3.29868	4.63971	0.0255056	2.991	8.64731	2.20744	2.94246	2.15031	2.64918
HECTD1	1.07902	2.7897	5.12915	1.71669	2.82611	7.83681	3.01959	1.69443	3.96694	4.56903	2.4521	4.31983	5.85495	1.91086	4.23777	12.3003	3.36258	6.7664	5.73198	6.34774	5.89851	1.72526	6.70557	4.13434	3.50301	1.29194	2.12833	7.03334	3.02386	1.75413	2.04492	2.34081
HSD11B1	15.2634	0.768004	122.05	139.932	5.11012	0.662374	14.4562	150.687	16.7502	61.9558	42.2422	2.00413	0.684233	0.278954	0.0261067	1.85281	0.199926	19.0999	2.20751	299.118	1.72411	0.0569458	3.20054	153.926	109.91	112.413	66.3483	1.29247	212.257	67.0392	110.796	191.841
HSD17B6	23.7028	5.41118	51.3279	85.1606	1.21757	0.548507	22.6743	62.647	0.135639	51.5728	31.9548	0.986306	4.9993	6.78358	0.861086	0.775194	1.11839	17.6569	0.529725	105.23	0.648545	0.0956553	6.05394	235.359	150.047	193.236	19.8912	0.632324	224.614	47.7841	62.5246	196.254
IBTK	1.97336	2.28242	2.6034	0.451546	1.62822	9.7681	2.22603	2.10351	0.716836	3.60381	2.36108	1.28607	3.8335	1.76455	3.16674	7.38247	1.64553	2.36894	3.46377	5.47493	4.72728	1.44839	5.3085	6.9799	3.14803	0.60632	2.00223	4.25498	2.30282	3.0184	1.99098	3.92963
IL6ST	2.20424	5.4428	5.84168	1.48115	1.32707	10.4556	6.82678	4.85277	1.48625	5.29572	7.65064	7.93937	7.35205	1.16767	3.35323	7.99037	2.35059	21.9833	7.44722	9.30019	6.16516	0.780862	11.0911	10.2046	7.12543	1.30861	4.43127	8.02141	10.5006	3.27549	3.98262	5.58988
IP6K1	4.17165	9.06577	3.67084	3.35179	7.77863	15.6955	7.15706	2.54579	9.76396	2.32967	1.94024	15.5117	11.2499	9.73234	9.05847	20.7591	8.72149	9.98381	9.41593	1.81117	11.2543	12.0818	8.71444	2.65279	4.13942	2.02822	2.64668	11.307	1.8113	2.13446	1.29881	3.90296
ITCH	2.01027	2.6693	3.06402	1.75015	1.73772	5.31573	2.262	1.14229	3.28974	1.60652	2.84716	3.11255	3.48785	1.02573	4.17642	8.07508	1.70583	5.6329	4.94539	2.44419	7.3086	0.638699	3.87809	4.11164	2.28848	4.17746	1.606	6.77697	3.85168	0.940855	1.55403	2.13218
KDELR1	67.2892	125.73	68.8208	56.7173	198.137	202.572	106.85	56.5111	228.53	50.1469	61.2679	139.329	183.856	178.111	265.397	335.666	143.646	162.904	209.543	56.1543	276.163	216.184	140.489	75.8455	74.714	56.2897	56.3345	244.068	82.5678	34.6735	34.7329	62.6809
KHSRP	10.8253	22.7322	18.1702	9.27668	29.8497	61.8102	23.0791	13.8194	9.39654	13.3336	19.3755	33.1782	38.1445	28.2002	40.1657	77.193	37.3171	31.2948	45.2086	12.9029	62.1038	37.8583	36.3768	12.3403	13.199	8.01479	16.1884	49.3117	15.1811	10.5339	4.31366	13.0255
LSM2	13.0547	39.5119	21.6973	19.1583	47.3296	53.6956	24.1471	11.7217	46.3989	6.17325	11.305	55.3733	46.4869	45.998	60.6075	46.87	36.341	47.2991	57.2461	7.23262	59.5598	69.0057	30.0704	10.6389	21.0219	9.499	12.5012	52.6813	19.1551	4.90314	16.2623	15.6343
MCM6	1.31696	2.54934	1.83387	0.466285	5.4054	18.8	1.84418	1.04263	4.49965	1.28019	2.76376	3.44143	5.62881	7.84432	9.12025	23.3721	4.11786	5.98937	5.7329	0.981886	25.4685	3.43983	3.71818	0.862413	1.11797	0.0770959	0.68026	11.2895	0.519883	0.153795	0.801341	0.356172
MKI67	0.0289233	1.30348	0.911894	0.0945874	1.70395	10.6355	0.532801	0.815672	3.66418	0.217913	0.262521	0.568085	2.5225	1.9774	2.57337	6.1521	2.50033	0.517386	4.92852	0.504232	6.0324	1.86462	1.3272	0.0860291	0.358812	0.0737734	0.316431	4.89299	0.46677	0.128734	0.500389	0.244958
NCOA7	1.35652	1.83128	3.04727	0.285018	0.680765	1.86994	1.33199	1.19286	2.44614	1.90167	3.28646	2.4291	0.989371	0.717881	1.15114	0.579088	0.303093	7.35637	1.48541	4.46474	1.23027	0.112558	0.894918	14.0134	1.00818	1.57949	2.63712	2.18922	1.31249	0.991246	2.63866	2.51025
NUSAP1	0.428683	2.28984	2.74412	0.700028	3.88957	19.0294	1.37049	1.01505	9.23813	0.825189	0.960227	1.81636	7.84197	5.35072	9.48576	22.9535	6.57266	2.46162	8.9259	0.704631	24.1843	1.99405	2.92563	1.02885	1.46549	1.80457	0.29337	16.4695	2.31953	0.654366	1.92085	1.07114
PFAS	0.911715	4.00192	3.14288	1.13006	4.22739	8.92079	2.86723	1.25022	1.43357	1.69887	1.58418	3.42274	6.01183	3.41411	9.02175	10.376	5.18521	4.51782	7.66151	1.49753	13.9432	5.04438	4.34968	1.78209	1.30723	0.420826	2.47873	8.68455	0.882172	1.13553	0.76915	0.922136
PLK1	0.267806	3.33874	1.94294	0.270852	9.77019	23.6631	1.32352	3.23975	11.908	0.68019	0.439144	4.02509	13.1316	16.0009	12.886	43.3814	9.24518	1.82356	12.3025	0.638189	36.5555	12.5876	3.36945	0.175393	0.754566	0.130804	0.839909	20.9003	1.60202	0.82959	1.12148	1.55692
PNPLA8	1.09192	2.17152	1.75745	0.459744	0.346898	4.52504	1.95789	1.59614	1.84351	2.29332	4.51822	3.21813	3.38108	0.417784	1.75435	3.96639	1.09384	6.291	4.34425	5.67897	2.55969	0.114661	5.43129	6.48143	2.23148	1.03353	2.26048	3.07801	2.1364	0.784092	3.48615	2.86258
PPP2R1A	41.4059	57.186	41.2069	50.2687	102.803	62.7623	62.3345	47.1242	75.6142	30.1367	48.1418	236.581	69.7804	101.096	102.722	111.161	64.9999	82.0745	75.587	31.0291	84.7359	141.657	49.1798	35.4763	36.6448	39.2451	33.395	84.9405	30.7751	21.6181	32.5874	41.0524
PRC1	0.384863	1.75522	2.23825	0.146914	3.48137	18.0335	1.12641	1.45504	2.37045	0.763624	1.30445	0.616315	5.34913	4.52484	6.89489	19.1136	4.03062	1.84678	8.40824	0.701196	18.1986	2.75518	2.61205	0.390631	0.619466	0.156015	0.519425	12.2382	0.560981	0.519642	0.955533	0.30657
PRMT1	32.7911	58.8578	30.4552	27.1319	94.6654	68.0794	57.2994	23.8847	70.4727	22.3975	59.2335	139.911	73.7139	70.261	107.376	120.397	50.82	59.7894	82.9351	21.2465	128.626	93.6244	64.6381	31.5705	22.4334	19.7727	48.5871	102.849	31.5776	19.1374	15.1562	30.1002
RAPGEF2	0.693158	2.03924	2.44557	0.281051	0.431642	3.52541	1.43649	0.284959	2.36056	1.58014	1.6684	1.0967	2.0548	0.36899	1.31944	2.74485	1.10573	3.52742	3.04916	3.06521	2.51929	0.206762	2.27471	2.03261	1.40676	1.94402	0.757042	3.03537	2.30363	0.712039	0.834949	0.802175
RDH16	33.8522	23.3279	42.0813	262.936	3.5172	3.07904	32.2292	51.4572	0.61401	94.613	47.8997	1.57334	4.50179	16.3237	2.46014	2.01412	3.587	10.0692	1.55518	174.836	2.91052	8.14284	2.38266	126.332	91.4889	419.311	9.62534	1.36603	114.058	67.8377	80.1097	224.884
RIOK3	2.65266	4.76325	4.8994	1.8228	3.11413	5.81245	4.5924	2.33806	7.24333	5.681	4.54659	3.81492	5.4207	1.46584	4.74217	8.30184	2.75463	9.21263	8.20364	7.50423	6.13521	2.66389	4.61938	6.44488	6.44762	3.29198	4.49863	7.57701	3.45436	5.80471	3.35008	3.65419
RPAP1	1.72206	4.22218	3.21026	2.37631	7.03069	8.40058	4.60788	2.97097	4.86586	1.95362	0.965865	5.78999	7.27751	4.90715	7.80847	8.74396	7.14433	4.34102	6.99205	1.26331	10.1581	9.2031	5.11978	2.17179	2.52921	1.42316	1.72153	8.26216	2.69463	1.48004	0.686754	2.97117
RPS2	933.118	1849.68	658.766	926.959	5076.74	2789.1	1735.62	1051.47	3122.39	707.064	1027.24	2784.08	2804.62	3453.77	4387.4	5921.59	3088.28	1799.76	2680.26	649.638	4101.28	6849.7	1926.11	564.721	588.842	460.006	876.134	3108.11	589.891	495.524	368.353	1041.89
SCP2	25.5579	36.1294	77.8177	29.0071	7.50847	59.3238	31.9262	29.7568	6.42857	68.5637	62.2601	6.68995	64.2286	12.2017	28.7445	40.3048	30.5277	43.5396	38.1118	172.912	39.7589	6.10741	71.3216	146.549	127.001	87.6519	27.6835	45.7222	120.947	19.8447	42.7493	60.0032
SF3A2	25.2999	60.6403	30.6494	25.5349	88.8728	43.5005	46.4065	19.107	77.277	25.0787	32.2392	95.0045	54.049	62.653	53.7463	53.649	52.2718	51.7617	40.1365	17.4636	50.3017	103.422	37.588	12.8476	18.4568	15.179	13.1561	52.8611	11.7039	24.7464	11.1589	15.6649
SLC10A1	5.62904	2.99959	65.8543	109.675	5.20243	1.4462	15.758	38.1269	0.31282	60.2335	24.5366	0.278215	5.57392	3.76575	0.0866695	0.280827	2.54384	7.83552	0.878258	118.397	0.851808	0.0613153	3.76596	61.1695	139.877	65.0272	26.5963	0.0183052	130.557	42.998	18.9613	148.562
SLC22A1	5.56656	2.10255	133.975	159.352	2.20869	0.574828	13.5299	161.727	3.19759	101.527	77.4609	3.13813	3.51562	1.41619	0.475186	0.494911	1.89846	13.2508	2.85557	186.598	1.16581	1.94259	4.92454	191.844	248.346	492.147	69.11	0.529745	248.864	70.5513	226.554	298.592
SPAG9	0.632402	1.65594	1.72616	0.495205	1.33071	2.28817	1.85413	0.47999	3.27683	1.55674	2.36916	2.91208	2.44398	0.536309	2.84428	7.10625	0.921638	5.54523	4.11036	3.04775	2.47879	0.450473	1.78051	2.1944	1.47104	0.228709	1.28044	3.89471	2.45061	1.34003	0.891063	0.995162
SPC25	0.190476	1.51709	1.25558	0.678813	3.43352	8.79191	0.732911	0.780501	2.30511	0.441764	0.783139	1.26718	3.46883	2.99891	3.72087	7.36887	1.96616	1.11659	3.10117	0.411635	8.05747	0.918312	1.12504	0.587298	0.972284	0.0381552	0.434346	4.09915	0.81136	0.211522	0.134989	0.687533
TAF6	8.77994	11.638	13.8665	4.61528	21.0814	18.6738	13.1795	3.31236	16.5766	5.49021	6.87608	20.3824	18.5652	17.0175	21.5296	15.4504	16.2417	18.2514	18.3746	3.88215	26.8771	17.8501	10.3809	4.67809	5.69971	3.25206	3.36159	22.6624	4.67588	1.91339	1.8187	3.93287
TBC1D15	0.921059	2.34493	3.0129	1.62991	1.64217	3.91588	1.77547	3.06991	4.32117	2.03117	3.53673	2.85966	3.31104	0.962122	2.67788	4.67233	1.11628	4.18729	4.52547	3.4594	3.1654	0.201255	2.15073	6.37807	2.59186	0.946518	3.79196	3.40286	3.10897	3.81872	2.66866	2.22371
TOP2A	0.0276113	1.07788	1.15436	0.0661306	4.96412	26.3585	0.561993	0.960549	1.11673	0.296438	0.237561	0.231168	5.54045	3.91477	10.5158	25.2012	3.71193	1.03759	7.7736	0.394489	21.0668	2.99196	2.73221	0.180895	0.581013	0.41625	0.25932	16.1615	0.430752	0.0056391	0.738039	0.158089
TPX2	0.192129	2.52869	2.99699	0.669878	9.93976	19.9554	0.732733	1.90119	5.87561	0.395995	1.47854	1.26293	7.20296	8.25301	13.7102	37.163	5.67312	1.27413	7.76588	0.664388	33.2603	11.8921	2.98848	0.331772	1.38192	0.451543	0.449606	22.6586	2.27082	0.039565	0.979103	0.362804
TRIM28	29.3715	80.4911	39.3697	34.6616	131.855	80.3806	71.5714	42.8953	69.1542	22.4786	35.6868	145.644	110.192	103.146	102.74	129.73	85.6693	66.1545	84.1857	17.364	132.459	187.518	78.1014	33.5164	29.9047	10.8807	46.4614	113.869	24.4825	26.4379	17.7248	38.2431
UGP2	8.83301	8.40656	25.1421	15.1336	6.40842	20.6612	19.8947	20.1023	15.0344	25.7128	26.3073	20.4563	34.1797	9.02062	11.9608	13.1772	10.5109	33.5014	16.1935	43.1076	20.2918	2.17102	21.9315	75.9436	38.765	72.6211	6.62102	18.8227	98.1838	21.9615	24.6268	54.64
UGT2B7	33.5334	23.3049	68.2737	63.9278	2.52624	3.4702	81.6605	108.983	0.412599	123.335	82.095	2.02996	56.6001	4.03404	1.27922	2.33589	24.7204	23.8168	6.52962	123.961	4.05637	1.03613	23.3413	239.931	115.883	62.3069	57.5076	5.6073	290.036	87.1473	67.5022	192.548
USP15	1.09146	3.49926	4.31595	1.13724	1.05149	4.40077	2.48993	2.11789	2.95058	2.9554	3.47945	1.98588	3.58815	1.04966	2.08039	7.90054	1.76165	4.89015	4.89678	4.62525	2.75943	0.626507	3.64493	3.94506	3.93076	3.07823	2.96403	4.43464	2.31903	2.35059	1.39735	2.10062
USP32	3.00979	2.00999	2.21387	0.756851	1.1923	2.89184	1.69054	1.36474	6.4941	2.09677	2.28886	2.35107	1.77299	0.866905	2.94831	3.78402	1.26716	3.38047	4.40982	3.32349	2.89236	0.444379	2.03321	3.82813	1.77077	0.998693	1.93321	3.02115	3.60844	1.5191	1.32169	1.24034
USP9X	1.45967	3.90862	6.00799	1.71705	3.5876	6.22745	4.4798	3.03711	4.13276	4.41869	4.23067	3.33638	5.13937	1.99532	4.90955	10.4162	2.93458	6.64443	6.45358	7.54231	5.10324	1.50176	5.71342	7.59324	5.02799	1.95673	2.20066	5.48003	7.08018	3.78372	2.68119	5.46889
WDR76	0.144952	0.568683	0.322325	0.0897794	0.980115	3.1936	0.379841	0.111539	0.609441	0.131181	0.0278924	0.0722197	1.04343	0.708503	1.59239	1.61123	0.806369	0.813564	0.887068	0.136125	4.68719	0.690864	0.217446	0.0553292	0.0116731	0.0129668	0.150627	2.22681	0.108599	0.13505	0.232777	0.181104
XRCC1	6.49644	9.94283	7.56231	2.47056	12.1283	18.8247	6.87021	3.49855	10.6217	3.58271	4.0643	22.107	18.3173	7.57158	14.2432	9.60559	17.7562	13.3208	23.1983	3.25649	32.304	18.5136	12.3944	2.89919	4.32576	5.22832	0.857264	21.3356	3.48076	1.34427	3.08785	3.19822
ZFPL1	7.95219	17.2244	7.94953	13.4475	32.1082	13.9855	17.587	10.8158	22.8092	7.98812	5.64128	28.051	19.6127	24.2912	20.7246	15.1639	12.5325	13.9106	12.2587	7.72156	19.4795	20.2909	10.4452	6.56828	10.1873	17.0743	2.54889	16.3895	5.35217	6.65209	3.14251	10.3354
ANLN	0.0441907	0.167093	0.228638	0.0121881	0.386546	7.6989	0.0879134	0.213654	1.75639	0.0541813	0.0944182	0.161326	1.41368	0.657001	1.8164	10.4113	0.745603	0.199647	1.63618	0.0606759	5.8465	0	0.936826	0.033544	0.144921	0.0100361	0.0753792	4.66566	0.428176	0.00793411	0.5614	0.0383206
ASPM	0.106011	0.0522893	0.215483	0.00246831	0.159079	10.6201	0.286036	0.0803735	0.0177316	0.0394033	0	0.0238962	0.67844	0.86265	0.543834	5.75801	0.295593	0.107848	0.649918	0.0728686	1.85633	0.397904	0.388708	0.0147434	0.0876002	0.20254	0.00385671	1.3842	0.0890946	0.0270298	0.130616	0.0233456
CCNB1	0.22562	2.1102	2.93346	0.296209	5.96323	40.6493	2.78239	2.74779	8.9803	1.27027	1.21737	7.52727	13.0616	11.6689	14.356	52.5102	7.62588	2.70721	12.7259	0.57887	49.8739	8.80705	5.3954	0.689919	1.18135	0.366187	0.323236	26.5123	0	0.109961	1.51262	0.878969
CDK1	0.584416	0.43005	2.21994	0.0171936	3.62814	23.5881	0.333272	1.32276	1.22061	0.646162	0.702483	0.608538	7.43087	4.37132	9.29212	34.8443	4.02757	2.00061	7.65235	0.448285	26.484	3.55045	3.43325	0.262025	0.536	0	0.0599533	16.2794	0.369452	0.310954	1.29926	0.66417
CFHR3	9.77448	6.20007	33.7909	21.5068	0.389168	0.776126	4.86328	18.4821	1.70778	32.9731	41.4767	0.664346	0.210425	4.44768	0.625893	0.424706	0.117726	9.77536	2.8581	42.1637	0.309874	0	2.20071	4.98087	8.41503	16.5649	14.4263	0.928108	120.188	45.5693	0.576769	74.2381
DTL	0.253269	0.596607	0.330253	0.140962	1.67102	11.9477	0.445613	0.231405	0.514358	0.136474	0.554787	0.320264	1.17086	1.84531	1.67459	8.48189	1.06728	0.308056	0.65588	0.204391	3.76498	5.69312	0.631907	0.00732482	0.148174	0.140782	0	2.25679	0.0300148	0.112742	0.207668	0.091476
FANCI	0.282936	1.65398	1.47164	0.103653	2.38954	7.87013	1.0562	0.659701	5.87265	0.485785	0.817227	1.32854	2.54529	2.22602	4.7357	5.91706	3.02571	1.1315	3.16716	0.437561	9.23943	2.81291	1.39636	0.109423	0.618825	0	0.245004	5.71914	0.558346	0.141437	0.644688	0.168802
GYS2	1.78476	3.15533	8.41151	9.587	0.0360694	0.0536801	8.27177	12.5854	0.0599904	15.2163	4.52762	0.0314053	6.49279	0.274809	0.0215308	0.228745	3.09774	3.66551	0.836771	17.8131	0.24746	0	3.33489	18.1595	30.1327	12.2915	5.58471	0.325726	28.4767	10.9349	5.94943	22.6223
HIPK3	0.537844	0.303778	0.601031	0.250188	0.260974	3.59284	0.676921	0.212228	0	0.41908	2.14654	1.55402	0.914907	0.051009	0.316083	2.72923	0.0915328	2.88635	1.56492	1.48938	2.0668	0.257903	1.28402	2.38586	0.407569	0.442462	1.01076	2.22042	1.02353	1.05726	0.715879	0.103284
KIF11	0.0917614	0.590514	0.531841	0.114132	0.80559	4.86615	0.16092	0.143447	0.789172	0.101079	0.05702	0.0395182	1.54676	0.824894	1.9771	7.19306	0.87136	0.516825	1.65363	0.135032	6.15507	0.500235	0.589101	0.0716672	0.0953751	0	0.0161731	2.7798	0.315456	0.133763	0.165852	0.0980495
KIF15	0	0.601095	0.161444	0.034093	0.797415	4.41247	0.00569376	0.0981423	0.612099	0.0235189	0.0543463	0.0190095	0.760395	0.456964	1.49966	4.56972	0.66474	0.15143	1.06056	0.167267	3.60262	0.263372	0.396214	0.0161745	0.135259	0.315836	0.0241183	2.23625	0.0108684	0.143156	0.208966	0.0386313
KIF20A	0.100671	0.730228	1.25004	0.0667665	2.98854	13.7988	0.463518	0.600813	2.96945	0.163646	0.135597	0.870087	3.46068	4.63615	5.28047	10.4116	4.27643	0.605393	5.41186	0.161319	15.5022	3.2884	1.97598	0.0494639	0.9148	0.890273	0.120977	7.94186	0.348475	0	0.523034	0.18823
OGG1	2.7761	6.05021	2.59506	2.64041	5.73291	9.95274	5.28693	2.951	0	1.22536	0.536199	6.31473	9.86236	10.9213	8.15889	12.1031	7.30019	6.33893	5.9311	1.13279	14.1847	9.94224	5.37923	1.93541	4.29916	4.72201	0.655735	9.95664	1.38455	1.92552	0.98562	3.39979
PRR11	0.215247	0.810765	0.358402	0.143252	1.46202	3.89902	0.578945	0.435938	2.64138	0.295332	0.194135	0.679912	1.58302	2.23358	1.93162	9.90873	1.24282	0.635533	2.27254	0.274893	5.68372	2.98351	0.519004	0.143052	0.0992743	0	0.359242	3.58732	0.138935	0.195943	0.279272	0.115323
TRIM59	0.0335593	0.249589	0.182909	0.0139779	0.360082	4.15073	0.417468	0.208877	1.4885	0.210383	0.148237	0.704219	0.826669	0.925244	0.601925	2.05287	0.301093	0.916033	1.32796	0.0881115	2.32545	0.410232	0.765653	0.0542242	0	0.237651	0.124967	1.78181	0.499713	0.280184	0.27852	0.19653
ADRA1A	0.819298	0.462945	5.27842	3.35523	0.0829107	0	1.03628	2.95445	2.27869	1.99838	1.97629	0.523999	0.217683	0.0577986	0.181976	0.070358	0.223777	1.5856	0.155159	3.24006	0.0532625	0	0.198237	4.98155	2.22807	6.90242	1.18596	0.107524	5.61098	0.767712	4.5916	3.13395
BUB1	0.035867	0.0815364	0.201977	0.0727306	1.0433	7.09909	0.276802	0.218492	2.58999	0.0754715	0.107501	0.37633	1.75372	1.18396	2.80152	7.15291	0.702398	0.0699377	2.329	0.169174	8.74715	0.604459	0.761552	0.0938429	0	0.193053	0.0491393	3.95712	0.184539	0	0.351496	0.0165853
CCNA2	0	0.311293	1.14273	0.539754	1.33348	14.7985	0.562505	0.741941	3.54378	0.362511	0.843333	1.1514	3.9091	1.96498	5.22783	15.9311	1.67065	1.66077	6.36086	0.320081	13.4687	2.26344	1.95452	0.295108	1.30016	0.476544	0.237544	8.89831	0	0.409701	0.927193	0.158913
KIF23	0	0.969467	0.276508	0.0232162	1.37189	5.56497	0.29508	0.244064	1.6763	0.32312	0.219173	0.202586	1.47482	0.885654	1.70952	7.18825	1.07931	0.976129	2.54822	0.394243	6.6883	0.403432	0.768349	0.0759532	0.304919	0	0.13419	3.29777	0.509844	0.0103129	0.512079	0.302673
NDC80	0.0112975	1.07642	1.05181	0.425121	1.69349	8.81865	0.435279	0.732125	4.45448	0.467411	0.755303	0.94762	2.87056	2.7075	3.99831	7.66597	2.15427	1.1314	3.38458	0.518345	6.79809	2.02009	1.98673	0.1707	0.649868	0	0.392491	4.4217	0.990344	0	0.496375	0.29332
WDHD1	0.00416773	0.446092	0.266791	0	0.42077	2.48201	0.0730273	0.00425056	0.112829	0.0174006	0.0489788	0.365941	0.695022	0.192564	1.15404	2.16504	0.460509	0.420489	0.926993	0.0594587	1.9541	0.325174	0.176486	0.0476314	0.040946	0.00767703	0	1.2383	0.0211708	0.151475	0.163542	0.00937975
CCNB2	0	3.51432	2.25953	0.188886	9.42632	26.2152	0.720736	0.747716	2.47435	0.171	0.295264	1.92768	10.7806	13.115	14.471	28.338	7.7606	1.76223	16.4091	0.276624	33.2754	14.0078	3.3382	0	0.32463	0	0.7031	19.8112	1.65784	0.0254816	0.683203	0.657853
CDKN3	0.732426	1.59665	1.57939	0	10.0192	18.1197	0.67681	3.54173	16.9605	0.728184	0.959867	2.84663	8.36561	10.6382	12.2822	18.3624	9.17856	1.40493	9.60054	0.354852	30.1812	8.76951	3.75729	1.1788	1.71888	0	0.944531	21.6943	1.35532	0	1.64498	0.638351
CYP2C18	0.233291	1.12449	8.57745	13.6201	0.416729	0.165248	1.58577	12.4052	0	18.2246	3.61409	0	0.342362	0.588019	0.211653	0.0725373	0.155329	1.52538	0.375519	24.9196	0.0547603	0	0.281047	27.7736	1.94174	9.0584	3.56349	0.146197	21.9258	5.76411	9.84986	23.1383
MELK	0	0.446864	0.416803	0	0.465208	9.32336	0.332175	0.365863	2.23284	0.412283	0.162093	0.798668	2.9574	1.13394	2.96331	9.77944	2.47427	0.408349	3.57371	0.389756	10.082	0.338983	0.819096	0.0255365	0.0693753	0.0387764	0.108859	6.08815	0.435271	0	0.71086	0.182968
NCAPG	0.00557602	0.67691	0.643008	0.0121356	1.89693	6.89224	0	0.372006	0.377419	0.22297	0.0649908	0.492664	1.7682	1.15393	3.00225	9.59234	1.55422	0.393369	2.41971	0.359976	7.0468	0.49027	0.579786	0.0208398	0.336311	0	0.122257	3.80464	0.181696	0	0.926324	0.0878794
SKA3	0	0.481482	0.815032	0.0093837	2.73895	7.46846	0.251095	0.571824	1.53513	0.194442	0	0.167425	1.59197	1.51464	4.26482	6.71677	1.88506	0.204078	2.11954	0.0900966	5.34588	2.80296	0.769125	0.107139	0.123368	0	0.0812504	3.60266	0.387356	0.013792	0.0864138	0.119136
XDH	0.209911	0.65157	4.45531	6.71286	0.381631	0.423991	0.92773	4.55169	0	7.76345	2.87958	0	0.209294	0.00658256	0.100891	0.0971207	0.0569592	2.54831	0.0742968	11.7303	0.12322	0	0.153699	7.54215	9.94124	4.92969	1.7349	0.0283251	12.0803	5.73675	5.04939	5.61687
BUB1B	0.122956	0.849531	0.763501	0	1.90758	8.14844	0.403804	0.256176	3.47882	0.0582168	0	0.928134	2.0802	1.38466	2.25764	9.65727	1.92782	0.210187	4.4781	0.28416	8.83642	0.201738	0.8551	0.0305475	0.506055	0	0.347739	4.48215	0.0299179	0	0.199651	0.030326
CDCA2	0.195791	0.0793555	0.0722054	0.00809969	0.986411	3.92624	0.0900288	0.0781224	0	0	0	0.0139084	0.828726	0.715333	1.41158	4.48419	0.71694	0.0644906	0.930868	0.212673	3.02984	0.611948	0.246461	0.00855981	0.226527	0.0129598	0.0872661	1.68615	0.370282	0	0.140008	0.0341647
XRCC2	0.00825606	0.0480929	0.281805	0.171376	0.487913	2.10037	0.275013	0	0.0314082	0.0886115	0	0.3267	0.434367	0.379161	0.438235	1.53125	0.115987	0.0823811	0.319935	0.105409	1.42481	0	0.0688008	0.0711492	0.0273486	0.0149513	0.14021	0.714007	0	0.0474986	0.115545	0.0190047
GBP7	0.174372	0.232325	6.56361	2.17453	0	0.472448	1.1238	2.41535	0	7.06317	2.34028	0	0.398133	0.301362	0	0.0258918	0.136156	0.916274	0.0409394	10.7755	0.087093	0	0.306929	11.4311	4.08236	8.12055	1.23634	0.0874594	16.7937	5.1381	3.25849	3.69587
MAD2L1	0	1.84992	0.295054	0	1.5489	14.1383	0.605437	0.557772	1.18214	0.417677	0.317962	0.695166	4.18191	1.50289	7.6175	26.8873	1.00007	0.39377	4.21961	0.194719	18.3758	1.64202	1.64746	0.0525869	0.783127	0	0.066175	8.96705	0	0	0.570877	0.0884409
NUF2	0	1.07103	0.892085	0.0148376	1.47171	10.6456	0.504332	0.216772	0.151637	0.0674288	0	0.543882	2.11009	2.96802	4.76444	18.2586	2.82886	0.444366	3.47544	0.24185	5.17645	1.2361	0.758997	0.0659276	0.20593	0	0.158921	3.16812	0	0	0.702927	0.230894
STIL	0	0.156939	0.208862	0.0109864	0.0664631	2.30199	0.177079	0.111115	0	0.0844166	0	0.0193485	0.710925	0.169373	0.654227	3.29729	0.461116	0.512947	0.977169	0.123778	1.43386	0.0410657	0.148146	0.065355	0.0161275	0	0.0335053	1.32513	0.371278	0	0.101741	0.0510454
TTK	0.0539122	0.159557	0.329511	0.00855869	0.306352	5.53275	0.16806	0.0547997	0.0905926	0.10404	0	0.159452	1.30932	0.521087	1.39343	6.4946	0.361571	0.308848	1.45957	0.0750101	3.29198	0.430771	0.578105	0	0	0	0.0906024	2.57262	0.16354	0	0.109847	0.025765
DLGAP5	0	0.479961	0.290256	0	0.58996	6.95191	0.27198	0.0755402	1.50979	0.09427	0	0	2.32508	1.39157	2.09845	7.50564	1.20852	0.0382616	1.27444	0.128845	7.38945	0.366561	0.598187	0.0275804	0.0125838	0	0.0252126	5.29665	0.186947	0	0.218345	0.0426934
EXO1	0	0.226095	0.575505	0	0.741795	5.72195	0.0587886	0.27823	2.42662	0.215446	0	0.0938913	0.978833	1.08391	1.56929	8.73138	0.751722	0.140073	1.43188	0.148723	3.87734	0.930085	0.180635	0.0289505	0.272614	0	0.0273079	1.79026	0	0	0.242681	0.0646364
HELLS	0	0	0.215453	0.00891035	0.170115	3.45957	0.0844411	0.101291	0	0	0.225012	0.182514	0.732706	0.380181	1.17244	3.99012	0.328559	0.231138	0.897517	0.21976	2.1041	0.0723699	0.420781	0.114095	0.107616	0	0.0554887	1.2908	0.201056	0	0.0877992	0.0465928
PBK	0	0.475826	0.738686	0.0470829	0.852872	9.84463	0	0.428584	3.19299	0	0.269267	0.491399	2.88188	1.52976	5.65331	11.7774	1.32026	0.202772	2.68852	0.168345	8.92957	1.20315	1.33032	0	0.367972	0	0.0259395	7.56458	0.117592	0	0.291326	0.203092
CENPK	0	0.339218	0.336611	0.0163017	0.910261	5.8951	0	0.0904371	0	0.304503	0	0.520781	1.52222	0.490013	1.74673	4.51685	0.911717	0.282234	1.2208	0.101219	9.44739	0.392136	0.723697	0	0.398087	0.0305618	0.160383	4.00843	0	0	0.228966	0.0521645
RAD51AP1	0	0.2556	0.119704	0	0.0169651	4.68248	0.23788	0.0967891	1.62973	0	0.255313	0	1.2213	0.477077	1.26462	6.7355	0.173269	0.084879	1.14171	0.0957577	4.49727	0.518916	0.366636	0	0.116224	0	0.159493	3.9067	0	0.327176	0.429943	0.0939802
