# Supplementary material for: Identification of Ten Core Hub Genes as Potential Biomarkers and Treatment Target for Hepatoblastoma
Source: Front Oncol. 2021 Apr 1;11:591507. doi: 10.3389/fonc.2021.591507 (PMC8047669; doi:10.3389/fonc.2021.591507)
Supplement: Supplementary file 12 [file Table_3.xlsx]

## Sheet: Sheet1
symbol	logFC	p.value	regulation
HSD17B6	-2.583017037	0.009473869	down
SLC22A1	-2.418141548	0.009333515	down
PLGLB2	-2.269747467	0.00470915	down
CYP4F2	-1.847061965	0.001959567	down
HABP2	-1.744274474	0.000671052	down
PON1	-1.734781774	0.004667245	down
HPX	-1.714055571	0.003857812	down
FAM110C	-1.708440508	0.008264782	down
F9	-1.6684288	0.004274657	down
NRAP	-1.597304604	0.002882978	down
TTR	-1.59662185	0.005747259	down
RGS9	-1.481804993	0.00700414	down
KIF19	-1.443877683	0.006505232	down
FCGR2B	-1.407918377	0.003706173	down
GCKR	-1.292622548	0.007446247	down
AZGP1	-1.27963495	0.00433701	down
SLC43A3	-1.274614247	0.008932877	down
SDC4	-1.266310692	0.003882232	down
GCH1	-1.23809454	0.008428826	down
C4BPB	-1.158478316	0.008029661	down
RNF152	-1.128982563	0.007268926	down
MGLL	-1.109556154	0.005829585	down
IRF8	-1.0754863	0.006324016	down
APOC4	-1.03968592	0.009314674	down
RASGEF1B	-0.91813656	0.007112991	down
ECHS1	-0.84815522	0.00965987	down
SERPING1	-0.845501505	0.008697405	down
SHB	-0.755722829	0.007992023	down
ASMTL	0.591494605	0.003705961	up
ARL6IP4	0.591906786	0.003837968	up
GMEB2	0.593486222	0.009843332	up
STXBP2	0.59384427	0.002395641	up
PSMC5	0.594624729	0.000501123	up
MRPL51	0.594692762	0.008933982	up
CSNK1G2	0.595323792	0.009112352	up
DTX2	0.595406446	0.008423424	up
L3MBTL2	0.595631524	0.006231792	up
SAP18	0.59576365	0.007193169	up
ELAC2	0.596615678	0.007254649	up
WDR74	0.597308997	0.006261958	up
B4GALT2	0.600628079	0.007325098	up
BRD4	0.600631251	0.001613493	up
STX8	0.600718049	0.002705906	up
TAF6L	0.60234819	0.004674105	up
ILVBL	0.603711891	0.006253804	up
SON	0.604521435	0.007270636	up
HIGD2A	0.605449188	0.003454056	up
TMEM222	0.605746717	0.000464399	up
TUBGCP2	0.605769109	0.002903553	up
MOGS	0.607027693	0.005678176	up
SNF8	0.608908114	0.009800775	up
PSMC4	0.609096376	0.004473989	up
ZNF780A	0.609671461	0.001671408	up
POLR2H	0.609784847	0.006535413	up
GFER	0.609920568	0.00066452	up
MRPL21	0.61063301	0.006031377	up
DUS1L	0.611273629	0.00013876	up
EIF5B	0.611482641	0.00950376	up
ATG16L1	0.612928131	0.005974362	up
LAS1L	0.613195733	0.007568877	up
COMTD1	0.61530824	0.001150549	up
LRP3	0.616635373	0.007532558	up
CHMP2A	0.619825695	0.000686935	up
DHPS	0.621554639	0.003545423	up
AAMP	0.621793402	0.008379132	up
MRPS15	0.622601795	0.001044326	up
UBXN1	0.622908941	0.00196803	up
GMPPA	0.623206563	0.000465512	up
DNAJC11	0.623383014	0.00483199	up
FLOT1	0.625784137	0.005903842	up
NAA10	0.62678924	0.002730295	up
SHFM1	0.62747532	0.000387237	up
COPE	0.627480734	0.005930009	up
DAZAP1	0.627861595	0.001799746	up
UPF2	0.628121009	0.00744461	up
CLK3	0.628612619	0.00348785	up
PPP1R7	0.63020034	0.001440783	up
AUP1	0.633210335	0.000748784	up
CDC37	0.634194302	0.002037306	up
MRPL27	0.635120764	0.001276652	up
PDZD11	0.635143846	0.007982524	up
ARFGAP2	0.636227243	0.001068829	up
BCAP31	0.637594806	0.003445847	up
DNM2	0.638666911	0.00562523	up
PRDX5	0.639515203	0.007987013	up
MRRF	0.641364898	0.006527158	up
PQBP1	0.641540966	0.003267365	up
SLC25A39	0.642155233	0.003047538	up
COMMD1	0.642486192	0.004728195	up
LONP1	0.643401502	0.004129747	up
C9orf156	0.643447281	0.008213773	up
H2AFJ	0.64478916	0.005301516	up
YY1AP1	0.64502811	0.0069678	up
GEMIN7	0.645106919	0.006138088	up
ROGDI	0.64540345	0.009265773	up
NADSYN1	0.64616197	0.001487448	up
PHB	0.646503937	0.007884615	up
GEMIN8	0.64651067	0.002169224	up
STK11	0.648170561	0.005457137	up
POLR2I	0.64870113	0.002278669	up
NMT1	0.648996764	0.001270624	up
ZNF263	0.650066689	0.0083845	up
RNF215	0.650386977	0.008332769	up
SRRT	0.650710454	0.009578151	up
PIH1D1	0.651491915	0.004071272	up
CCDC12	0.651816192	0.000456569	up
MON1A	0.652421185	0.006433225	up
MRPL22	0.653501684	0.002287182	up
TMEM214	0.653700968	0.003968474	up
SAFB2	0.653751224	0.009762095	up
HSPBP1	0.655845157	0.005782752	up
WDR46	0.6568889	0.006576712	up
FLAD1	0.657409578	0.000634138	up
SLC25A38	0.657686767	0.003901746	up
FAM193B	0.657893458	0.004817878	up
VPS52	0.657957345	0.005574431	up
ATP5J2	0.660314327	0.006504335	up
EXOC3	0.66044061	0.002102093	up
CCDC159	0.66165995	0.006072216	up
JMJD8	0.663062835	0.000180764	up
MRPL28	0.663695067	0.003911538	up
NHP2L1	0.663820989	0.004015091	up
PGP	0.664002723	0.00806528	up
PFKL	0.665016991	0.001761326	up
PPIA	0.667846746	0.008261377	up
TRMT2A	0.667902489	0.00033036	up
UBXN6	0.668241703	0.004715989	up
ERCC5	0.668642082	0.000996999	up
ANKRD54	0.669894955	0.002654838	up
SRRD	0.670126581	0.008696924	up
EWSR1	0.670995951	0.001257711	up
PPIB	0.671784027	0.000569947	up
PNKD	0.674397216	0.002906665	up
FNTA	0.675180337	0.009793899	up
DGCR14	0.675879934	0.001331989	up
SNRPD3	0.676354773	0.005149228	up
SERTAD3	0.677806626	0.001581981	up
AP2M1	0.678332959	0.006347734	up
IDH3G	0.678798746	0.000661329	up
CAPN1	0.678822949	0.004289927	up
SPAG7	0.679044618	0.000783862	up
DDX49	0.679735945	0.006038174	up
TCIRG1	0.682127231	0.001085965	up
ZDHHC16	0.682499039	0.00563996	up
MBOAT7	0.682510006	0.006542109	up
RAF1	0.683235605	0.009732287	up
LMF2	0.683395065	0.001162702	up
SLU7	0.683512521	0.00845028	up
TMEM115	0.68628366	0.002233997	up
MED16	0.686883857	0.002336454	up
GBA2	0.687700766	0.0067446	up
MED26	0.68798561	0.005623167	up
TXNL4A	0.688747127	0.000580822	up
ANAPC11	0.689205704	0.001358708	up
SIRT6	0.689422395	0.00111552	up
MRPS7	0.690575048	0.009711631	up
MAP3K12	0.690785738	0.00372139	up
CYHR1	0.690903922	0.006129856	up
ORMDL2	0.691217823	0.004381655	up
AGAP3	0.691307697	0.009915482	up
ABCA2	0.691403871	0.006668488	up
UBL5	0.691440154	0.004728296	up
OGFOD2	0.691523513	0.006239086	up
NDUFAF3	0.691693528	0.002364545	up
AP1S1	0.692351441	0.003825058	up
TIMM13	0.692377286	0.007586226	up
SERF2	0.693005199	0.00084642	up
ALDH16A1	0.69365677	0.009280461	up
OPA3	0.69404841	0.006496511	up
FAM89B	0.694080294	0.00190525	up
VARS	0.694366145	0.005033406	up
ZNF524	0.694403608	0.008875183	up
NEDD8	0.695057598	0.001080192	up
CSTB	0.695713946	0.001954273	up
NSMCE1	0.696007117	0.000683791	up
PDAP1	0.696645755	0.002946256	up
CHMP4A	0.696833689	0.003077036	up
PFDN6	0.697241416	0.000309577	up
EMG1	0.697854125	0.002865168	up
PCSK7	0.698471277	0.002623964	up
MIIP	0.699272214	0.003282041	up
UXT	0.699967656	0.001060948	up
RBX1	0.700175118	9.62E-05	up
CTDP1	0.701002324	0.002859676	up
MRPL17	0.701212391	0.006618653	up
TRAPPC5	0.703332872	0.009521872	up
SIRT7	0.70333656	0.000158462	up
ALG3	0.704282861	0.001228424	up
RHOT2	0.704413023	0.000740391	up
TIMM50	0.705183657	0.000497622	up
TESK1	0.707166234	0.007336111	up
NCLN	0.707326716	0.008544551	up
HMG20B	0.707761019	0.001630671	up
LEMD2	0.707861034	0.004169106	up
C14orf166	0.707979592	0.004765029	up
IMP4	0.709097776	0.00138527	up
GPATCH3	0.70920308	0.005352047	up
R3HCC1	0.709586005	0.007471406	up
SSNA1	0.710163895	0.001006702	up
RAB24	0.710170312	0.002805756	up
CSNK2B	0.711177363	0.001220012	up
CCDC101	0.711363404	0.000713197	up
TRIM41	0.711678558	0.002224773	up
PURB	0.711728102	0.008987857	up
DEDD	0.71253052	0.006689461	up
PLXNB1	0.712655579	0.007495039	up
DENND1C	0.712893968	0.007237544	up
PIGM	0.713891598	0.00793961	up
ZNF428	0.71533095	0.005295144	up
MTHFR	0.716503916	0.003655767	up
CTBP1	0.716526813	0.002626396	up
PRR14	0.716571325	0.001942076	up
SEC22A	0.71784838	0.00393092	up
ZC3HC1	0.718805102	0.001977095	up
CHMP1A	0.719472546	0.002232117	up
MAP2K7	0.719617185	0.003747386	up
PRKCSH	0.720555549	0.004949667	up
HCST	0.721025871	0.008646101	up
MED11	0.721081864	0.004521246	up
POLRMT	0.721102383	0.002573768	up
RPS6KB2	0.721225263	0.00077021	up
PYCRL	0.722482103	0.004361489	up
ARHGAP17	0.72368847	0.007526004	up
ATP5SL	0.72418022	0.005554409	up
GNL1	0.724622348	0.007154016	up
GPR108	0.725133929	0.002759157	up
CAMTA2	0.725307711	0.003792055	up
GABARAP	0.727047981	0.000782348	up
UBE2M	0.728239243	0.002834969	up
PIN1	0.728460267	0.007193178	up
NARFL	0.728993139	0.001117257	up
SH3GL1	0.7300721	0.00178743	up
ZNF276	0.731476314	0.002000995	up
SEC13	0.733018383	0.004956481	up
ATG4B	0.733646533	0.001513583	up
ULK3	0.733921645	0.004807258	up
UBA52	0.734250413	0.002274585	up
CAMK1	0.734967222	0.006651811	up
MAP3K11	0.736335335	0.001800238	up
RTF1	0.736345841	0.000535004	up
SSBP1	0.737309716	0.0086637	up
CWC15	0.738113175	0.003799455	up
MTCH1	0.738216805	0.001063803	up
XPO6	0.739662278	0.005065425	up
PPP5C	0.740104823	0.006581589	up
TMEM161A	0.740432597	0.004029753	up
ENGASE	0.74075844	0.00797504	up
BRF1	0.741117358	0.001619402	up
MTMR14	0.741817466	0.00041111	up
NEDD4L	0.741839071	0.009972985	up
SLC35C2	0.742183455	0.009192487	up
REC8	0.743384716	0.006863487	up
GOLGA3	0.743420358	0.008476887	up
MAF1	0.743882779	0.006059138	up
SHARPIN	0.745197821	0.001727151	up
EPN1	0.745368089	0.000825013	up
RPAIN	0.746159861	0.009820462	up
MRPL43	0.746307513	0.001205673	up
MRPL52	0.746360358	0.000400859	up
CCDC84	0.746547975	0.004867226	up
C19orf52	0.746580395	0.008199924	up
IRF3	0.746659164	0.000885248	up
MRPL53	0.74846597	0.000247157	up
POP5	0.748980057	0.005879193	up
JUP	0.74923689	0.007390386	up
MECP2	0.750154903	0.002746545	up
MAEA	0.750321912	0.005372146	up
C21orf2	0.750498053	0.003218322	up
FAM134C	0.75106319	0.001372802	up
DUSP22	0.751556197	0.000454963	up
RNF187	0.751761231	0.004383006	up
PRPF31	0.751769746	0.000755283	up
DIS3L2	0.752129123	0.008838206	up
CCNL2	0.752514179	0.006707721	up
EXOSC5	0.753556307	0.005768006	up
RFNG	0.753651498	0.003278843	up
AKT1S1	0.754095143	0.000470916	up
NOSIP	0.754540234	0.002077018	up
CAPNS1	0.754909093	0.001784809	up
PDCD5	0.755680563	0.007511403	up
CLTA	0.758074623	0.001770658	up
HMHA1	0.758575276	0.003140459	up
EXOSC1	0.759108416	0.003140506	up
HEXDC	0.759640702	0.007175635	up
PI4KB	0.75978842	0.007224113	up
LRCH4	0.760447967	0.003132104	up
ADRBK1	0.760628504	0.001246103	up
FAU	0.760873113	0.000394369	up
CARS2	0.760883849	0.001164888	up
PSMB5	0.761502146	0.005001856	up
AP3D1	0.76157793	0.004911495	up
CTTN	0.76161038	0.005191338	up
FAM193A	0.762171586	0.00417	up
NRF1	0.762243113	0.004625591	up
BANF1	0.762551391	0.00083312	up
APTX	0.763063288	0.000177096	up
EIF3B	0.76318663	0.000873219	up
THAP4	0.763430148	0.001966142	up
COPS7A	0.763552636	0.009706759	up
CWF19L2	0.763759783	0.007064351	up
COG1	0.763773979	0.006201358	up
PSEN1	0.764284886	0.007992085	up
ALKBH6	0.764754961	0.003238825	up
PRCC	0.764759185	0.001243277	up
MEA1	0.765052109	0.000323403	up
ARPC3	0.765128465	0.006557958	up
TADA3	0.765161313	0.005866341	up
BET1L	0.765233541	0.005922202	up
NDUFAF2	0.765825914	0.006676427	up
CDK18	0.766040684	0.008398551	up
HS1BP3	0.766069649	0.000845853	up
TNRC6A	0.76629631	0.008234742	up
C14orf119	0.767985331	0.002488335	up
DGCR8	0.768476074	0.003830795	up
RHBDD3	0.770202349	0.003004848	up
DDA1	0.770501198	0.002212866	up
ADAT3	0.77124302	0.009458542	up
ZNF335	0.772090154	0.002197189	up
PISD	0.772119689	0.004554888	up
APBA3	0.77261244	0.004161761	up
TELO2	0.772616819	0.003995556	up
IK	0.773165178	0.004966513	up
GPS2	0.773716452	0.000673844	up
PPM1G	0.774784475	0.005424332	up
GDI1	0.775136366	0.004193424	up
DCP1A	0.775430181	0.007976896	up
SNX8	0.776704367	0.000597311	up
ZNF839	0.777316397	0.009483077	up
SAP30BP	0.778489694	1.43E-05	up
FKRP	0.778504418	0.007022524	up
WBSCR16	0.779859074	0.001008337	up
PRPF6	0.780285759	0.005808449	up
ZFHX3	0.780707646	0.008358721	up
CHPF2	0.780773069	0.007285126	up
EXOSC7	0.78169273	0.002882998	up
ZNF805	0.782518612	0.002306653	up
NAGK	0.783101838	0.003467381	up
N4BP1	0.783221825	0.006805479	up
PLOD3	0.783997083	0.004336468	up
MRPS33	0.784211047	0.006346483	up
ZBTB17	0.78485821	0.003866288	up
B4GALT7	0.784977164	0.007687727	up
MCRS1	0.785030018	0.003475386	up
TRMU	0.785158251	0.001362944	up
ACTR1B	0.785206798	0.002399209	up
SHANK3	0.785211806	0.004564634	up
ELP3	0.785447293	0.008113849	up
CUEDC2	0.785995817	0.002220885	up
WDR34	0.786021477	0.009895397	up
LZTR1	0.786451663	0.002341849	up
CCDC73	0.787519692	0.002421961	up
HNF1A	0.787720495	0.007413177	up
RNF181	0.787919866	0.000214191	up
RNF25	0.788090377	0.001076682	up
TOMM5	0.788951544	0.005531387	up
NOC4L	0.789099657	0.003832161	up
TCEB2	0.790055178	0.000738139	up
FTSJ3	0.790056518	0.009068002	up
DNAJC7	0.79022399	0.005114405	up
RPS6KA4	0.790520922	0.001782853	up
SMG5	0.790577693	0.00987577	up
TUSC2	0.791350927	0.000132112	up
KLHDC3	0.79168783	0.009425894	up
BOLA3	0.79196243	0.001671106	up
RBM42	0.79300605	0.000248279	up
CLEC16A	0.793156863	0.000379293	up
HDLBP	0.793480982	0.00506457	up
PTPN23	0.794018513	0.002337433	up
CD2BP2	0.794992946	0.007637099	up
SGSM3	0.797477665	0.002409127	up
QTRT1	0.7988955	0.00040623	up
CUL9	0.799041659	0.003215843	up
TBC1D10B	0.800284746	0.002528655	up
CPSF3L	0.800474865	9.21E-05	up
TRMT1	0.800824231	0.004862331	up
UBA1	0.800837251	0.001635576	up
PMF1	0.800868696	0.002177458	up
PPP1R12C	0.802577043	0.002652645	up
RASSF4	0.803532486	0.003197627	up
TBL3	0.804035526	8.34E-05	up
IRF2BP1	0.804050484	0.007949877	up
HIRIP3	0.804997819	0.008456032	up
MRFAP1L1	0.805272496	0.003753248	up
WDR24	0.805395754	0.009277774	up
FUZ	0.805812876	0.00241327	up
ILK	0.806219618	0.007793019	up
FYCO1	0.807748387	0.009192266	up
DHX30	0.80782752	0.006172189	up
COASY	0.810495948	0.002926192	up
U2AF2	0.813764411	0.008033401	up
DDX41	0.814198691	0.001045857	up
GRK6	0.814353164	0.006596287	up
ZMIZ2	0.814762896	0.005660604	up
PACSIN2	0.815692583	0.001538229	up
HGS	0.815798458	8.10E-05	up
TBL1X	0.815828203	0.006944483	up
CHERP	0.81587485	0.007197373	up
PLOD1	0.816691379	0.009972543	up
ERI3	0.817804011	0.005049611	up
SNRPC	0.817985383	0.008395465	up
CHKA	0.818978399	0.008435708	up
SART1	0.819717489	0.000508381	up
CTDSP1	0.819801018	0.000730575	up
GPS1	0.820220378	6.81E-05	up
POMT1	0.820782783	0.003166551	up
RNASEH2C	0.822443169	0.000209107	up
RNF7	0.823022339	0.003044011	up
ATP13A1	0.823821185	0.001919937	up
ZMYND19	0.823826349	0.001106017	up
TJAP1	0.824118281	0.002596846	up
MAN1B1	0.8241858	0.005808651	up
ZSCAN2	0.824196773	0.008102621	up
CENPB	0.825123191	0.004478408	up
AMPD2	0.828573147	0.007970557	up
PEX10	0.82908092	0.000516755	up
BCS1L	0.829382271	0.000643393	up
TBCD	0.830514639	0.003857925	up
NHP2	0.831319781	0.0020328	up
TBC1D7	0.831812691	0.006669526	up
TRIT1	0.832963412	0.006979588	up
MEN1	0.832974577	0.002934394	up
TRAPPC6A	0.833919092	0.003399512	up
INO80E	0.833959515	0.001549909	up
NFU1	0.834508527	0.009840927	up
GLTSCR1	0.834812256	0.006970312	up
PILRB	0.835033001	0.000237568	up
USE1	0.835091215	0.000295757	up
JOSD2	0.835143512	0.009423414	up
TM7SF2	0.835325137	0.009639028	up
ZNF768	0.835536358	0.009507298	up
UBE2Q1	0.835776486	0.005583516	up
RBM5	0.837208814	0.009325705	up
ACOT7	0.838969209	0.001946526	up
ZC3HAV1	0.839062594	0.008437968	up
PHF1	0.839079278	0.002039042	up
WDR83	0.839749287	0.004611565	up
KDM5C	0.840246924	0.006072697	up
SUPT7L	0.840537588	0.001614252	up
MIF4GD	0.840706286	0.000631212	up
REXO1	0.840910599	0.000871765	up
ARFRP1	0.84144426	0.007518402	up
ZNF317	0.841621144	0.004709868	up
DYRK4	0.841634386	0.003758546	up
CARD8	0.841701894	0.006961356	up
COPS6	0.843164335	0.001027147	up
C17orf62	0.843465723	0.005985965	up
MYL5	0.843887033	0.000944693	up
ADCK5	0.843931411	0.003209278	up
CHFR	0.844266078	0.002987951	up
MKNK1	0.844529065	0.001463552	up
ALG12	0.844687948	0.000821607	up
THOC2	0.844774307	0.001087921	up
GIPC1	0.844779248	0.006055473	up
C12orf10	0.845546857	0.000612329	up
FAM160B2	0.846411079	0.00384917	up
SH3GLB2	0.847761408	0.000426368	up
ROMO1	0.848092851	0.007938965	up
BAP1	0.848127902	0.003750802	up
CIRBP	0.848332637	0.003932679	up
ZBTB8OS	0.849052408	1.27E-05	up
SDF2	0.849150563	0.004906119	up
SAMM50	0.849438339	0.006635763	up
AATF	0.849447916	0.003774448	up
PTPN18	0.849585917	5.04E-05	up
ELOVL1	0.849647561	0.009793964	up
TAF9B	0.849997278	0.00513937	up
EHD1	0.850002589	0.007966038	up
EFHD2	0.850035448	0.006261975	up
NFYC	0.85009289	0.001327726	up
MBD3	0.851274627	0.001356289	up
RAB11FIP5	0.852455103	0.008138013	up
FASTK	0.852630793	0.000300306	up
DRAP1	0.853157399	3.69E-05	up
UNC93B1	0.853594168	0.002037332	up
GGA1	0.853746534	0.004159545	up
FAM86A	0.854388129	0.000248045	up
ZFAND2B	0.854450911	0.000818276	up
TEAD3	0.854578032	0.009835229	up
SNAP47	0.854883523	0.006955149	up
CNOT10	0.854932995	0.007165731	up
TSPAN4	0.855338683	0.005324048	up
SF3B2	0.855363802	0.002150712	up
CRTC1	0.855439563	0.004756352	up
DNAJB2	0.855676478	0.00030051	up
CTU1	0.855714186	0.002498115	up
ZFPL1	0.856146424	0.005907742	up
EIF3G	0.856483685	0.000392544	up
RNASEK	0.857718556	0.000382869	up
MPI	0.858441821	0.005185714	up
NUTF2	0.858888903	0.002450869	up
CORO1B	0.85922144	0.001873869	up
ST5	0.85925078	0.008957106	up
C19orf53	0.859332592	3.71E-05	up
SHC1	0.859556414	0.002094008	up
PABPN1	0.860385982	9.34E-05	up
CRYGS	0.860755899	0.002735332	up
TRAPPC2L	0.861109574	0.000223057	up
CCDC124	0.861176837	0.000683204	up
FAM83H	0.861496788	0.007692064	up
ARPC1A	0.861575533	0.002720382	up
C1orf159	0.861617023	0.002348057	up
PTPMT1	0.861711815	0.000949792	up
LUC7L	0.862349153	0.006972955	up
LPIN3	0.862515149	0.009783889	up
URM1	0.862878147	0.000892284	up
POLR2D	0.863137031	0.003996805	up
CNOT3	0.863504381	0.002992219	up
MORC2	0.863706903	0.009300609	up
ITFG3	0.863709299	0.008070805	up
RPUSD1	0.86376227	0.001776985	up
UBXN11	0.863816598	0.000656338	up
FBXL12	0.865007226	0.001147099	up
DRG2	0.865195288	0.000221826	up
YIPF2	0.866377916	0.001723523	up
ZER1	0.866584578	0.00863403	up
NR2F6	0.867387543	0.008884349	up
CCDC149	0.867490227	0.009141254	up
DCTN5	0.868159417	0.007472487	up
C6orf1	0.868508681	0.004738814	up
DHRS7	0.868767765	0.001751916	up
SETD1A	0.86879051	0.000979066	up
MTX1	0.869045075	0.000200311	up
TMEM216	0.869799578	0.009405681	up
KPTN	0.870172809	0.000339396	up
CCDC130	0.870397101	0.000224998	up
GGA3	0.870443835	0.00735888	up
NACC1	0.870610583	0.003716577	up
RPP30	0.871221366	0.001955635	up
DRG1	0.871296003	0.004311596	up
PTOV1	0.871502107	0.003097342	up
USP20	0.871616084	0.006831025	up
SPTAN1	0.871662059	0.002097056	up
PRKD2	0.871816799	0.000743268	up
C19orf47	0.871970539	0.00784619	up
C1orf123	0.872348179	0.000454433	up
CC2D1A	0.872867965	0.002687565	up
ANKRD17	0.873381558	0.007592703	up
CNOT4	0.873914605	0.009516005	up
CDK5RAP3	0.87445192	0.00123707	up
ACIN1	0.874913821	0.002053241	up
MAP2K2	0.876087952	0.000808326	up
TAF1C	0.876987402	0.001452202	up
POFUT2	0.87769308	0.004566101	up
ZNF32	0.878806209	0.000513728	up
SGSH	0.879392365	0.008009574	up
EIF3D	0.880081808	0.003765754	up
CCDC61	0.880361608	0.000293922	up
TMEM177	0.880896544	0.009231876	up
ENTPD6	0.882225809	0.003064419	up
MPHOSPH8	0.882276241	0.002752999	up
ALDH3B1	0.883030881	0.00875838	up
NEU1	0.883292632	0.006443785	up
PDDC1	0.883354085	0.0048649	up
LSM4	0.883711689	0.007282237	up
SUPT4H1	0.884069978	0.001992885	up
CTNNBIP1	0.885934931	0.009909917	up
STAM2	0.885950863	0.006270753	up
RANBP3	0.887093195	0.0025704	up
TRAK2	0.887162853	0.005925961	up
RBMX2	0.88716894	5.45E-05	up
FBXW4	0.887498829	0.000351186	up
RPL22	0.889646086	0.006391225	up
CDC123	0.889805039	0.00835446	up
NF2	0.890176293	0.001744224	up
ABHD14A	0.890324325	0.005418009	up
DFFA	0.890379832	0.006717591	up
RPS6KA1	0.890568865	0.005466633	up
HAUS7	0.890571292	0.002205534	up
GTF3C5	0.890797068	0.001098784	up
SLC25A29	0.890979072	0.001543272	up
TMUB2	0.892887468	0.003868878	up
CXXC1	0.893117762	0.000109262	up
PTGES2	0.89327211	0.000318104	up
VAMP2	0.893681242	0.005097723	up
KRI1	0.893688245	0.00030493	up
TAF15	0.89479898	0.001201184	up
RAB11FIP3	0.89509314	0.005101077	up
CLCN7	0.895577091	0.001314283	up
NCAPH2	0.896321697	0.001425229	up
SPPL2B	0.896441179	0.000855361	up
ANKRD16	0.896994719	0.000452358	up
SETD4	0.897095405	0.008670164	up
SPON2	0.897441072	0.007471377	up
RNASET2	0.898204868	0.007158888	up
SCRN2	0.898328828	0.000473992	up
NFKBIL1	0.898575628	0.000829009	up
GAS8	0.898622974	0.001579607	up
CENPT	0.899092153	0.000863288	up
MRPL9	0.899108592	0.002497658	up
EIF2B4	0.899784426	0.000646655	up
CYP2R1	0.900534611	0.001936945	up
RIC8A	0.900672661	0.002818174	up
IQSEC1	0.900813773	0.005630392	up
TBC1D22A	0.90119375	0.006667886	up
RALA	0.901960625	0.007543828	up
TBC1D17	0.902053379	0.000289506	up
HAUS8	0.902075792	0.003632496	up
PPP1R16A	0.902726977	0.009041319	up
CBY1	0.90355222	0.004964172	up
SF3B4	0.904079269	0.00318971	up
CD99	0.904178069	0.003266532	up
ZNF490	0.904414292	0.009871283	up
RPL21	0.905444246	0.004863485	up
OXA1L	0.90823175	0.003539569	up
RPS13	0.908233629	0.004159201	up
MED24	0.908606218	0.009445728	up
ARHGEF1	0.90873131	0.0001678	up
TRIM3	0.90898498	0.005848013	up
CCDC92	0.909502556	0.000727444	up
SPDYE7P	0.910033125	0.005805153	up
CRTC2	0.910237881	0.000863547	up
PAK4	0.910315745	0.007761129	up
MICALL2	0.910854314	0.003710465	up
MED19	0.912081416	0.003554546	up
B3GALT6	0.912376174	0.00051169	up
VPS28	0.912922242	0.003145225	up
INPP5E	0.913632294	0.009751276	up
NUP214	0.913932022	0.001406135	up
HMGXB3	0.914032341	0.00279449	up
RFT1	0.91415502	0.00579902	up
TARBP2	0.914222055	0.003908008	up
GLTP	0.914300848	0.009764699	up
NME3	0.915298021	0.002771193	up
SPATA20	0.916657892	0.003171289	up
THOC6	0.917329105	0.000132566	up
LLGL2	0.917813709	0.001965345	up
SEPW1	0.917823625	0.003382079	up
WDR81	0.919582568	0.000452145	up
LCMT1	0.919652083	0.001877439	up
RBM10	0.919853507	0.000155622	up
DCTN2	0.920017492	0.009002704	up
ZNF668	0.920506779	0.008943659	up
KCTD2	0.921833833	0.005002105	up
PCGF3	0.922166434	0.003896074	up
ATP6AP1	0.923171879	0.009254041	up
PLEKHM2	0.923969869	0.007058806	up
TIMM17B	0.924082577	0.001150461	up
TIMM9	0.924371916	0.005632552	up
RUFY1	0.925353684	0.006083759	up
COMMD9	0.925836583	0.002915713	up
FAM134A	0.926018308	0.005849063	up
TMEM11	0.926458617	0.000402881	up
OTUB1	0.926676575	0.00236861	up
ZNF526	0.926773363	0.002097722	up
SSR4	0.92698919	0.000602561	up
CDC42EP2	0.928444179	0.008490084	up
XAB2	0.928642241	0.000184533	up
PUSL1	0.929158352	0.001142784	up
MAPK8IP3	0.929802934	0.005596885	up
EXOSC8	0.930722292	0.005216985	up
MYO9B	0.930894845	0.00463571	up
CYP20A1	0.931278485	0.003416484	up
SYMPK	0.932446913	0.001826778	up
TCEAL4	0.932868338	0.003154765	up
D2HGDH	0.933059964	0.000259826	up
CDK16	0.933438459	0.002230021	up
PPP1R12A	0.933580942	0.003373114	up
CDK5	0.933631465	0.006826881	up
COG7	0.934642611	0.004478214	up
RECQL5	0.934715418	0.002292042	up
HDAC10	0.936298087	0.000276225	up
C19orf25	0.936887834	0.005153394	up
CMTM7	0.936995869	0.008438369	up
FLII	0.937186962	0.000781312	up
MED27	0.938140832	0.009660797	up
ERCC2	0.938198385	0.004061052	up
SLC12A9	0.938213851	0.001881646	up
PIGH	0.938356295	0.003018126	up
ELMOD3	0.938628121	0.001642728	up
YDJC	0.939624887	0.004280726	up
OSGEP	0.939794971	0.001654448	up
POLE4	0.940405165	0.006079112	up
KIAA1919	0.940796445	0.004879194	up
COMMD4	0.942115766	5.78E-05	up
ATG9A	0.942648499	0.001484171	up
INPP5A	0.943265801	0.001811123	up
POLH	0.943473107	0.008692734	up
DYNLRB1	0.943719929	0.000299933	up
DENND4B	0.944136704	0.002553198	up
NBPF3	0.944467707	0.009980159	up
MMP24	0.944653883	0.001602278	up
ZNF2	0.944723971	0.005746812	up
KRTCAP2	0.945149339	0.001029696	up
FKBP8	0.945177184	0.000553852	up
LPPR2	0.945995853	0.002099789	up
GPN1	0.946124303	0.004221699	up
PCNXL3	0.947143831	0.003526619	up
ITPA	0.948217784	0.00041317	up
PFDN5	0.948616291	0.000111171	up
IFFO1	0.9487661	0.007033607	up
RPL24	0.948857837	0.000748572	up
CDK10	0.94974775	0.000175005	up
HYAL2	0.949995907	0.005977921	up
AMIGO3	0.950128392	0.006203804	up
PEX6	0.950419429	0.000737113	up
SSR2	0.950974966	0.003476375	up
MAST3	0.95131762	0.004488147	up
LRP5L	0.951650187	0.002789583	up
ZFYVE1	0.951985218	0.004219391	up
MGEA5	0.952271276	0.008533901	up
POLM	0.952461812	0.000784807	up
DMAP1	0.953170898	0.000124803	up
ZNF69	0.955330604	0.008768044	up
HDDC3	0.957529197	0.00461496	up
CALML4	0.957741099	0.001928868	up
MAN2B1	0.958360241	0.002268393	up
HHLA3	0.958580618	0.000164601	up
PGS1	0.959907076	0.003875867	up
RNF31	0.959996469	0.001038668	up
TMEM150A	0.960351986	0.003556969	up
ANAPC5	0.960691533	0.006599919	up
TSC2	0.960874097	0.004385311	up
PPP2R1A	0.960902776	0.002029167	up
GPR137	0.961064413	0.002666552	up
JMJD4	0.96112334	0.000290113	up
DGKQ	0.961318973	0.002754551	up
CLN3	0.962849147	0.001134325	up
THEM4	0.965723715	0.001498592	up
ZNF384	0.966403696	0.008663801	up
UBQLN4	0.966638857	0.003454494	up
SBF1	0.966981662	0.006146675	up
NME4	0.967704058	0.003151509	up
ANKRD39	0.967715246	0.005652132	up
PFDN1	0.968763907	0.002800445	up
MRPS23	0.969236256	0.009766609	up
CWF19L1	0.969439655	0.002295412	up
AIP	0.96950288	0.000247212	up
CRYBB2P1	0.969633337	0.002980184	up
LUC7L3	0.970624458	0.000730002	up
MOV10	0.970925661	0.002071741	up
COIL	0.972152587	0.002017697	up
MTA1	0.97240504	0.001196682	up
CLN6	0.972412319	0.003068668	up
PRKRIP1	0.972869133	0.000422602	up
NOL12	0.973271701	0.001111006	up
RCE1	0.97366463	0.009504108	up
LENG1	0.975588963	0.001144231	up
ARHGAP27	0.976114822	0.001005762	up
RPL10	0.977194602	0.002753777	up
RAMP1	0.977329541	0.009668509	up
FLJ42627	0.977352262	0.005363929	up
UPF3A	0.977609356	0.006238246	up
TSEN54	0.977878044	0.000992335	up
PSMD4	0.977980773	0.000158227	up
KAT2A	0.978365625	0.0016314	up
RAB13	0.978537209	0.001451583	up
VPS39	0.980073705	0.003239771	up
NOL9	0.980996231	0.005229437	up
CCDC127	0.981200447	0.00137158	up
RP9	0.981306944	0.000664202	up
TRMT112	0.981904851	0.000271854	up
COG4	0.982307174	0.001050746	up
CAMK2G	0.982495039	0.003697124	up
C12orf57	0.982731945	0.004746179	up
ADSL	0.984091411	0.008599093	up
ZBTB22	0.984135048	0.006289814	up
VPS72	0.984189591	0.003516146	up
CHRNE	0.984327786	0.00672986	up
EPN2	0.984974947	0.003759268	up
FAM50A	0.985472381	0.000851139	up
HN1	0.985709671	0.005994031	up
PTPRU	0.986807004	0.001621172	up
SEMA4D	0.987296219	0.004792536	up
ALKBH4	0.987819458	0.00309786	up
PLXNA2	0.988023543	0.005890171	up
ZBTB48	0.988181407	0.000142475	up
RNF220	0.988438221	0.000835654	up
TAF3	0.988676316	0.007060458	up
UBAP2	0.989034328	0.004756673	up
MYO7A	0.989310386	0.001934648	up
ZNF324B	0.989397529	0.00564373	up
CAPS	0.989791575	0.004105953	up
TMEM55B	0.990612402	0.0063206	up
TUBGCP6	0.991810355	0.000593126	up
ING5	0.992389837	0.007781535	up
TFPT	0.992694755	0.008102161	up
MAP3K10	0.993564039	0.005163075	up
EEF1D	0.993776619	0.001071136	up
TMEM18	0.994487067	0.001444906	up
POGZ	0.996176074	0.006666391	up
RPS9	0.996966269	0.00022467	up
SARS2	0.997126428	0.000488051	up
ZNF76	0.99734153	0.003662124	up
MANBAL	0.997491672	0.002983249	up
SIX5	0.997753623	0.005046489	up
SPNS1	0.997821361	0.006286736	up
FAM20B	0.999080721	0.003068026	up
ZNF652	1.000417037	0.009937997	up
CCAR1	1.00055759	0.009394415	up
RABGGTA	1.00088111	1.56E-05	up
POLR3F	1.000885068	0.009785375	up
UBOX5	1.001063105	0.007038363	up
MXD3	1.0016501	4.02E-05	up
AARS2	1.002029681	0.004055396	up
FIBP	1.002346505	0.00054285	up
ZNF628	1.002490655	0.001243357	up
SMAGP	1.002669882	0.006543265	up
RPS29	1.00480751	0.003929847	up
ZNF441	1.006537766	0.009828928	up
VARS2	1.006966289	0.001289643	up
LSM7	1.008235849	0.000956279	up
BUD13	1.008373995	0.001900472	up
INTS3	1.008852912	0.00242958	up
ICAM2	1.00886169	0.001026109	up
HIST1H2BK	1.010675715	0.00323283	up
DDX42	1.011095392	0.004996698	up
ZNF358	1.011371134	0.00041035	up
STRN4	1.011375845	0.000772578	up
SMPD2	1.011571285	0.004187641	up
AGRN	1.011863791	0.00124822	up
RPL3	1.012096919	0.001621016	up
TCTN3	1.01458811	0.00478043	up
ZNF574	1.015173141	0.008903918	up
HDAC1	1.01657907	0.007967453	up
DUSP28	1.016728015	0.001268359	up
EEF2	1.017139344	0.008453671	up
PTPRCAP	1.018870706	0.008976456	up
PNPLA6	1.019739652	0.000550012	up
HCFC1R1	1.020268053	0.00149243	up
RPUSD3	1.020485539	0.003864587	up
DTNB	1.022773156	0.00803167	up
PML	1.022946508	0.001323715	up
FOXP4	1.022953985	0.008136609	up
TTC23	1.024379513	0.005762165	up
ACACA	1.024657907	0.007983249	up
RPS25	1.024878065	0.001365431	up
DEAF1	1.02490062	0.001494966	up
USP39	1.025005688	0.003282725	up
DEF6	1.025062062	0.00153501	up
MRM1	1.025802207	0.00055643	up
WRAP53	1.026724414	0.002541479	up
APH1B	1.02775735	0.00414634	up
NDOR1	1.028909015	0.002695169	up
IRAK1	1.029121664	0.009326083	up
LAMB2	1.029122773	0.008564862	up
FOXN3	1.029511221	0.001661866	up
WIZ	1.030972049	0.002330583	up
MIB2	1.031114064	0.000713271	up
OFD1	1.031863024	0.001174684	up
RAB15	1.032050279	0.009379612	up
AKAP8L	1.032138468	0.000291849	up
MTMR4	1.033341059	0.006925913	up
SMYD5	1.033694631	0.000366869	up
C2orf68	1.034686548	0.002170978	up
INO80B	1.035122262	1.21E-05	up
TMEM180	1.035692405	0.008472049	up
ATP6V1F	1.036167104	0.000463479	up
ARAP1	1.03627939	0.002705773	up
ALG9	1.036861153	0.001510202	up
FUS	1.03778431	0.003311467	up
BCL2L2	1.038827415	0.009977064	up
CPNE2	1.040834972	0.002225975	up
STRADA	1.040935007	0.000477867	up
SMARCE1	1.041092339	0.006198068	up
UBL7	1.041137362	0.001970362	up
BAX	1.04146268	0.004426049	up
CCNB1IP1	1.041714645	0.008965633	up
E4F1	1.041718242	8.56E-05	up
TUBG1	1.043059442	0.005699217	up
PTPRS	1.043312729	0.009559621	up
CCT7	1.043386374	0.001154824	up
RPS28	1.044019284	0.001551529	up
NACA	1.04423887	0.002717758	up
PPAP2A	1.044270996	0.002113741	up
NME1	1.045159759	0.007438873	up
VPS45	1.045270455	0.008382685	up
NISCH	1.045782729	0.001669491	up
LSM2	1.045814449	0.005225435	up
SMYD4	1.047042508	0.007810402	up
PYCR2	1.047255239	0.00124031	up
THG1L	1.047476116	0.006782489	up
EDC3	1.048124696	0.004214841	up
ERCC3	1.048288392	0.006718025	up
EIF4EBP1	1.048760201	0.001843845	up
GTF3C2	1.049672905	0.002866582	up
MAP4	1.050052866	0.008553488	up
TRAPPC1	1.050162444	6.69E-05	up
MYEOV2	1.050719092	0.000200682	up
TRAFD1	1.050959899	0.007380251	up
NAT6	1.051396245	0.000400145	up
GAPDH	1.053079575	0.004389111	up
NBEAL2	1.053336788	0.000771486	up
RPL34	1.055153791	0.000457559	up
NT5C	1.055229102	0.000473778	up
DMWD	1.05549843	0.009019108	up
DCTN1	1.056328404	0.001851695	up
MANEAL	1.057192535	4.46E-05	up
FCHSD1	1.057312695	0.00772296	up
POU2F1	1.05786308	0.005316193	up
EXOSC10	1.058847554	0.00487208	up
RPP21	1.05908159	0.000592156	up
AGPAT1	1.059105528	0.005240364	up
DCP1B	1.059586591	0.004153784	up
DVL1	1.060144528	0.000195868	up
RPS16	1.060390174	0.00058982	up
AAAS	1.060405717	0.001009018	up
PCIF1	1.060654191	0.005582677	up
FIZ1	1.061056768	0.000532732	up
GHDC	1.06134861	0.00166396	up
VPS33B	1.061892426	0.005693359	up
EP400	1.062234581	0.009338902	up
RTEL1	1.062581284	0.008197618	up
ERAP2	1.063168572	0.009269911	up
ACBD6	1.063178637	0.001320764	up
GRB7	1.063754412	0.002793728	up
ATXN7L2	1.064348572	0.007969223	up
MBD6	1.065618863	0.001204412	up
ZNF862	1.06650537	0.008141951	up
OBFC1	1.066875132	0.003417889	up
GIT1	1.068592081	0.000714648	up
SHKBP1	1.068848215	0.001829684	up
CCT3	1.069053842	0.005577491	up
MAZ	1.069349194	0.004892495	up
SCMH1	1.069776832	0.000791888	up
SNRPD2	1.072321802	0.000422919	up
NPEPL1	1.073139246	0.008163168	up
CARM1	1.07321544	0.00070805	up
RXRB	1.0733249	0.000464335	up
NEK8	1.073696479	0.001394894	up
ZRSR2	1.074616276	0.000417772	up
ZNF20	1.075027767	0.007868527	up
SNRNP200	1.075155895	0.009745807	up
CHD8	1.075907969	0.004367396	up
ST3GAL3	1.076333108	0.001049892	up
MXD4	1.077936299	0.001494793	up
RHBDF2	1.078289982	0.00307003	up
EMP2	1.078297801	8.04E-05	up
DEF8	1.078785911	0.000478352	up
UNK	1.079264973	0.005939697	up
ZNF444	1.079981091	0.000557468	up
RPL39	1.080747373	0.003173996	up
WBP1	1.081176854	0.000500198	up
RNPEPL1	1.081332894	0.000519375	up
RABEP2	1.081947027	0.001607881	up
PNKP	1.082205043	0.000562908	up
PAAF1	1.084085937	0.006706148	up
RPL30	1.084427197	0.004672591	up
THUMPD2	1.084460906	0.00836981	up
NUDT2	1.084682312	0.001966164	up
RALY	1.084735746	0.003616372	up
RNF26	1.08564132	0.009884042	up
RPL35A	1.086311146	0.001228957	up
ZNF205	1.087117312	0.001611835	up
POLR1D	1.087215513	0.006008586	up
DOK4	1.087260337	0.007850201	up
PKD1P1	1.087705295	0.005935538	up
POLL	1.088481762	0.001300749	up
XKR8	1.089392787	0.003936834	up
WDR6	1.089614848	0.001223127	up
RAVER1	1.089793926	0.001099586	up
C17orf49	1.090304178	0.00056245	up
CLCN5	1.090627096	0.004015141	up
POLR2J3	1.091238054	0.006308949	up
SECTM1	1.091859794	0.001141372	up
SSBP4	1.092333906	0.00406119	up
FBRS	1.093624509	0.000193256	up
CLIC1	1.093814832	0.009248566	up
MZF1	1.09422709	0.000603203	up
MAP4K2	1.094325068	0.001005808	up
NR2C2AP	1.095444314	0.000390779	up
FBL	1.095448117	0.002606445	up
TRNAU1AP	1.095773984	0.00012128	up
CNIH4	1.095965677	0.004788266	up
WDR75	1.096761509	0.008091892	up
LGALS3BP	1.098737691	0.001810322	up
CPSF4	1.100630685	0.000271032	up
NOTCH4	1.102208063	0.003155681	up
PACSIN3	1.102385142	0.00123529	up
UNC45A	1.103205688	0.004055475	up
CLCN2	1.10356666	0.001483052	up
STK25	1.106231451	0.002259065	up
ZNF687	1.107211934	0.007731094	up
TRIM28	1.107680516	0.004210218	up
ZNF821	1.10768745	0.00658262	up
ZSCAN18	1.108051415	0.004785616	up
MLST8	1.10936023	0.001129769	up
NAIP	1.110205416	0.002236731	up
PLCD4	1.111054651	0.004121411	up
SRM	1.112990171	0.001156993	up
CYTH2	1.113945286	0.004041156	up
CNTROB	1.114625583	0.000555093	up
EIF3F	1.114876984	0.002349506	up
VPS11	1.115773252	0.003733112	up
ZFYVE26	1.118531911	0.007701982	up
HDDC2	1.118703658	0.000864646	up
CXorf23	1.120057963	0.005334539	up
SEMA6C	1.120145708	0.007562938	up
BZRAP1	1.121618227	0.009420242	up
RPL37	1.121949709	0.000193015	up
SLC27A1	1.122810238	0.002498562	up
PKD1	1.123356334	0.003833155	up
FDFT1	1.123367595	0.008784762	up
DGUOK	1.123697133	0.000739401	up
ATP5G2	1.124915478	0.000202687	up
NARF	1.125193818	0.003808243	up
RPL27A	1.126564081	0.000166103	up
CLDN15	1.127313289	0.001045657	up
MAPK7	1.128105959	0.001294436	up
ZBTB45	1.128305183	0.002998713	up
UBXN2A	1.129427939	0.009327265	up
PGLS	1.129602566	4.74E-05	up
KIF12	1.131025654	0.00548308	up
NCOR2	1.131473703	0.009221641	up
ZSWIM4	1.131632756	0.002893881	up
ANKS3	1.131668245	0.000225309	up
CLK2	1.132573611	0.000241854	up
PPM1M	1.132624095	0.002408632	up
FAM195B	1.133590081	0.00016114	up
DLG4	1.134751142	0.007043132	up
GDPD1	1.134891322	0.006179928	up
GADD45GIP1	1.134991895	0.000664269	up
HRAS	1.135843823	0.000525646	up
DOCK6	1.136201732	0.003399099	up
NHEJ1	1.136458888	0.00557736	up
CCDC24	1.136776467	0.008019949	up
TOM1L2	1.137005366	0.001131861	up
C8orf58	1.13822557	0.004229262	up
RPS10	1.138692042	0.000601794	up
TGM1	1.138783511	0.009521935	up
ZNF784	1.139017603	0.001848814	up
ASTE1	1.139027007	0.003864731	up
MEF2B	1.139071179	0.002963016	up
DALRD3	1.139311664	0.000174592	up
TAOK2	1.14124175	0.001153762	up
STRA13	1.141359424	0.00230923	up
DGKZ	1.141426007	0.001158962	up
RPS20	1.141593301	0.001009096	up
PLCXD1	1.142629143	0.006123166	up
TUG1	1.143424201	0.005370313	up
CCDC142	1.143597213	0.003042285	up
DCAF15	1.143689368	0.000603405	up
PYCARD	1.146531959	0.001052723	up
AP1S3	1.14783462	0.002212929	up
RPL6	1.148282206	0.008297799	up
NUMA1	1.148432901	0.005639094	up
ZNF414	1.149047228	7.68E-05	up
NME6	1.149758845	0.000988607	up
BTBD2	1.149783784	0.000477617	up
PCOLCE	1.149920134	0.008629021	up
RAB11FIP1	1.151680159	0.00929927	up
RPS15A	1.152342069	0.001373688	up
LIMD2	1.152592513	0.00013709	up
EVI5L	1.152894903	0.005062466	up
RGS12	1.152932615	0.004274515	up
RPL28	1.153230732	0.000858216	up
ZNF256	1.153402409	0.002137653	up
RRAS	1.154157277	0.006056829	up
TCOF1	1.15479536	0.001803503	up
C1orf35	1.15522976	0.000427364	up
RFXANK	1.156239616	0.004126138	up
PBXIP1	1.157251659	0.001231999	up
FAM120C	1.157659544	0.003986839	up
RPL26	1.158174415	0.002564427	up
RPL11	1.158766542	0.000338694	up
ZNF544	1.159922713	0.001198778	up
TMEM79	1.160055472	0.003781065	up
SIN3B	1.160153435	0.000445081	up
PDE6D	1.162983427	0.002850444	up
SUV39H1	1.1633054	0.001059899	up
ZNF589	1.164697809	0.005141874	up
RPL27	1.165476764	0.000732615	up
GTF2IRD1	1.166920407	0.00772786	up
PRKAR1B	1.167564052	0.00446944	up
UFC1	1.168040325	0.000834615	up
KRT10	1.171914651	0.00057759	up
NPFF	1.173342853	0.003031493	up
LOXL3	1.173368373	0.000440817	up
ZNF211	1.173501897	0.00954173	up
SH2B1	1.174463992	0.002270483	up
SNRPA	1.175011704	0.000250077	up
ABL1	1.175139901	0.004892651	up
ATXN7L3	1.175414848	0.00322999	up
RPS27A	1.175673659	0.00331905	up
ZNF480	1.176605628	0.003361776	up
RPL35	1.176764464	0.000139289	up
GIGYF1	1.176818785	0.000282374	up
RPS27	1.176833198	0.000409503	up
RPL9	1.177777227	0.000460524	up
MIF	1.177818923	0.006444148	up
RPS6	1.178225017	0.002379243	up
COG2	1.178403191	0.004476548	up
KIAA0895L	1.178578831	0.005902767	up
IP6K2	1.179172153	0.000942212	up
MYO15B	1.17970936	0.000822407	up
RPL32	1.180669303	0.000229276	up
FKBP11	1.180965932	0.008548783	up
ARHGEF16	1.181237053	0.002686136	up
ACAP3	1.182432042	7.24E-05	up
RPS12	1.182492868	0.001023707	up
FLYWCH1	1.184078114	0.000646349	up
MPV17	1.18428539	0.000237881	up
RPL10A	1.184597724	0.005942959	up
GTF2F1	1.185647494	0.000324073	up
SLC25A23	1.185714525	0.000417803	up
H1FX	1.185718786	0.001002687	up
PCDHGC3	1.186278497	0.006653129	up
SLC44A2	1.186360299	0.004788168	up
KCTD10	1.186947113	0.008000043	up
EEF1G	1.187715568	0.00422389	up
PRKCZ	1.187903593	0.00838407	up
MAP1S	1.18867891	0.002065405	up
ARMCX6	1.189039002	0.001138214	up
PHPT1	1.190226675	0.001151698	up
RBPJ	1.19023069	0.000234411	up
RPLP1	1.190701169	0.000390019	up
BRD9	1.191730069	4.33E-05	up
EEF1B2	1.191989388	0.001289639	up
C16orf13	1.192251809	0.000933162	up
THAP8	1.192992358	0.006731493	up
ZNF646	1.193056923	0.009607866	up
LYRM4	1.19318326	0.004258029	up
NVL	1.193439413	0.003792945	up
FGFR4	1.194408051	0.003638946	up
FBXO31	1.194713282	0.000723479	up
CPSF3	1.195134775	0.003022975	up
LMAN2L	1.195250044	0.005632632	up
C11orf68	1.195258788	0.00040776	up
WDR27	1.195911977	0.003619123	up
PLTP	1.196996699	0.009624842	up
RPS14	1.197401627	0.000523827	up
PPIH	1.198037779	0.000821676	up
ANO10	1.199859432	0.003877902	up
FBXW9	1.200089524	0.002702189	up
RPS3A	1.200696648	0.009949795	up
ITGB1BP1	1.201107907	0.001741918	up
RUVBL2	1.201374485	5.06E-05	up
BLVRA	1.201664453	0.007440865	up
WDR90	1.201689411	0.005499807	up
MERTK	1.201770963	0.004364703	up
NPR2	1.202375008	0.001653911	up
NFRKB	1.202783452	0.00534401	up
RPL23A	1.202951663	0.004384112	up
MSTO1	1.203182066	0.00130634	up
C1orf86	1.203902961	0.003354232	up
SH3BP5L	1.205090968	0.003215963	up
CRAMP1L	1.205146182	0.006920757	up
DFFB	1.205254454	0.008312393	up
ZNF213	1.205403226	0.005855305	up
COX19	1.205545467	0.000437242	up
ATIC	1.205992389	0.005069317	up
RPTOR	1.206043037	0.001349892	up
SLC25A6	1.206455691	0.001819922	up
RPL21P28	1.206493576	0.001904719	up
SPAG16	1.206967955	0.007440545	up
RPL38	1.20792902	0.000344762	up
TNRC6C	1.207964713	0.000324126	up
C14orf80	1.208217665	0.00132478	up
SCRIB	1.208395911	0.002033404	up
TMEM91	1.208853188	0.009887123	up
EXOC7	1.208940516	0.002888557	up
ZNF749	1.209044099	0.005144937	up
SCAF1	1.209114041	5.14E-05	up
RBM34	1.209748569	0.005361357	up
RPLP2	1.209828578	0.00020357	up
DCLRE1C	1.210538286	0.006882044	up
PRUNE	1.210686597	0.007364543	up
ISCA2	1.212671831	0.000929692	up
RPL13A	1.212803119	0.000808332	up
ZNF586	1.214807721	0.0042605	up
FGFR3	1.214947094	0.002725086	up
CIR1	1.215020267	2.34E-05	up
TMEM198	1.215737942	0.006281544	up
ZNF621	1.215894981	0.00910118	up
SLC26A11	1.216469984	0.001455517	up
PTDSS2	1.219929927	0.001114514	up
TNK2	1.22085908	0.000531553	up
CD320	1.221639311	0.005063576	up
MICAL1	1.223266727	0.003370277	up
PRMT7	1.223367911	0.000331087	up
RBMS1	1.223482548	0.00119176	up
PI4KAP2	1.224451342	0.00224533	up
IDI2	1.224776837	0.006808686	up
QARS	1.225206542	0.005367769	up
PELP1	1.225448342	0.000409315	up
SCAMP1	1.225936591	0.008899962	up
ZNF587	1.227679159	0.002528094	up
SKA2	1.228105569	0.006557266	up
UBAP2L	1.228679278	0.006987058	up
ACLY	1.230030253	0.00600707	up
GEMIN6	1.230564293	8.63E-05	up
ZNF629	1.231889863	0.001909639	up
RPL5	1.23225768	0.003657231	up
SPIRE2	1.233802347	0.00408007	up
INTS9	1.233834529	0.005306544	up
ZNF341	1.235643161	0.007026012	up
VWCE	1.237285657	0.005587255	up
KIAA1522	1.237665326	0.007134537	up
PHIP	1.238186157	0.005406216	up
RPL14	1.238798536	0.000378837	up
C22orf46	1.238853592	0.007711175	up
SGSM2	1.240790398	0.000220687	up
ZNF133	1.241809709	0.006305424	up
AP4M1	1.241998379	0.003355049	up
RPS11	1.24253907	0.000235854	up
HDAC5	1.244061581	0.000239939	up
PACS2	1.245521123	0.001082972	up
PELI3	1.246313254	0.006345156	up
RPL19	1.246391748	0.000143761	up
EMILIN3	1.246488235	0.003863381	up
ACTR5	1.246569731	0.001285661	up
ZNF692	1.246768776	0.000477377	up
TMEM42	1.246899069	0.001678635	up
ADM2	1.247262817	0.009456534	up
BCL7C	1.249007262	0.000471376	up
HIST1H1C	1.249062586	0.00262758	up
SNAPC2	1.249113451	0.001403532	up
PLEKHO1	1.249206155	0.000502111	up
VIL1	1.25219872	0.00380252	up
DIP2A	1.253038198	0.005316073	up
MUTYH	1.253184421	0.000475078	up
ZNF79	1.253993178	0.001265243	up
RILPL1	1.254031978	0.002704613	up
PPM1F	1.254064375	0.009629865	up
ZNF282	1.255647435	0.000231422	up
MFSD5	1.255756205	0.001449058	up
TBCB	1.257289294	0.000263991	up
RPL4	1.258104751	0.002241189	up
RPS23	1.258626626	0.004426377	up
EP400NL	1.261852174	1.80E-05	up
IP6K1	1.262881801	0.002104753	up
NUBPL	1.263687857	0.006700865	up
CYBA	1.263798856	0.00076729	up
RPS24	1.264004301	0.000321913	up
SNTA1	1.264112554	0.000187318	up
ZMYND8	1.265967909	0.006566815	up
SCD	1.267467551	0.008533093	up
CAMKK1	1.267498453	0.008737885	up
INPP5F	1.26796703	0.003988333	up
LYG1	1.270991613	0.003663224	up
TSC1	1.271715384	0.004054665	up
CYP27B1	1.272845757	0.003527159	up
SMARCAL1	1.273270261	0.009257321	up
SLC2A4	1.275595467	0.004065721	up
DENND2A	1.275809644	0.008473524	up
EFNB1	1.276613323	0.000588725	up
RPLP0	1.277464051	0.005641352	up
TMSB10	1.280231157	0.008362617	up
COPS7B	1.280296123	0.000578693	up
KHNYN	1.280362782	0.002600482	up
SDCCAG8	1.280732742	0.001578366	up
SMTN	1.280800262	0.001417155	up
ELF4	1.281484994	0.004530839	up
APOBEC3G	1.283098415	0.007134402	up
ZNF600	1.283617368	0.00407763	up
RP9P	1.283983263	0.003503021	up
PCBP4	1.285356812	0.007489122	up
STK11IP	1.285404766	0.000221695	up
PLSCR3	1.285576567	0.000781461	up
YPEL3	1.285990531	7.54E-05	up
WDYHV1	1.287237314	0.004945331	up
KCTD17	1.289206887	0.00435673	up
BSG	1.289253705	0.001246925	up
ZNF337	1.290377262	0.001219716	up
S100A13	1.291071885	0.001136744	up
TACC1	1.291571414	0.00804535	up
THRA	1.293718832	0.007131369	up
PIP5K1C	1.295753313	0.001356522	up
RPL12	1.296234473	0.000392262	up
ANKRD13D	1.296436078	0.000176606	up
RPS21	1.297267174	0.002401901	up
TBC1D16	1.298173881	0.00630523	up
HAUS5	1.298183206	0.006055412	up
GLTSCR2	1.29865333	9.84E-05	up
SLC38A6	1.300230351	0.005476812	up
LOC692247	1.300285308	0.002210921	up
MED22	1.300581708	0.0015102	up
ZNF155	1.302155665	0.008085241	up
MRPS21	1.306322672	0.000141824	up
PLCD1	1.306826751	0.000269158	up
TAF6	1.307543921	0.004420907	up
DDAH2	1.308891705	0.002147548	up
CIZ1	1.309325442	0.002546262	up
SMARCA4	1.309683569	0.002851517	up
PLCB3	1.310374555	0.004148104	up
ZNF580	1.311852894	0.000303569	up
MCF2L	1.31325638	0.000283059	up
CAD	1.313392728	0.006942458	up
KIAA0195	1.313440889	0.002647414	up
ZNF563	1.313626338	0.005065427	up
IMPDH2	1.314576943	0.008736048	up
TCF7	1.315974871	0.006207301	up
NAPSA	1.316085767	0.008537484	up
MLLT6	1.316193807	0.004839035	up
ANKRD23	1.316295675	0.001013304	up
ZNF707	1.317127519	0.005148538	up
ST6GALNAC2	1.317589652	0.007008563	up
SEPN1	1.319680786	0.006022766	up
RPL17	1.320089725	0.000552556	up
IGBP1	1.320414474	0.006207513	up
C2orf44	1.320483609	0.007548291	up
FLYWCH2	1.321059181	0.001038536	up
ZNF837	1.321060746	0.000714162	up
PKP4	1.32121806	0.001470238	up
TMEM51	1.321554731	0.004856506	up
TAX1BP3	1.32312971	0.003524231	up
GNB2L1	1.324763535	0.000653145	up
ABCC10	1.324776986	0.004785205	up
ADA	1.324802441	0.001993705	up
IDUA	1.325454794	0.000144358	up
CRIP2	1.326266488	0.004242649	up
FAM127A	1.32651174	0.000402013	up
ZNF416	1.326958524	0.005058879	up
RAD18	1.327639294	0.009707551	up
FBXO24	1.330260028	0.008679209	up
ZNF175	1.331019475	0.00447546	up
CDKN2AIPNL	1.331277854	0.001431407	up
SNRPN	1.331308931	0.000492867	up
TTC21A	1.331410072	0.004570603	up
RPL13	1.332692756	5.09E-05	up
XYLT2	1.332908916	0.001698784	up
CCDC97	1.33355064	0.001818719	up
NPDC1	1.334417698	0.003417899	up
RGL2	1.335317472	0.00024193	up
C6orf226	1.335769312	0.004059013	up
RPL36	1.337188728	0.000319217	up
AGPAT4	1.337190084	0.009662169	up
SEMA4G	1.337255459	0.007119388	up
PLXND1	1.337712783	0.006804095	up
CLUAP1	1.33788528	0.009506827	up
HERC2P2	1.337885616	0.000433714	up
ABR	1.338735437	0.007172327	up
DHX57	1.339408529	0.003597275	up
ASPRV1	1.341162565	0.002587899	up
RPS8	1.342597261	0.000586499	up
ZNF419	1.342632019	0.001308202	up
ACRC	1.344246183	0.006965068	up
LSS	1.344661408	0.001066999	up
RPL18	1.344899508	0.000158626	up
ZNF773	1.345368926	0.009103615	up
PIK3R3	1.347625592	0.007291879	up
CREB3L4	1.347811503	0.005050951	up
ZSWIM1	1.348007583	0.001452922	up
RPS15	1.349515832	0.000590943	up
FLJ30403	1.350018432	0.004307828	up
MKS1	1.350418275	0.002000805	up
IFT172	1.350522153	0.005297482	up
SAP130	1.350597008	0.005342667	up
NOVA2	1.351096599	0.002822476	up
RPS18	1.351407739	0.000209002	up
TOR3A	1.351980789	0.003930487	up
SF3A2	1.351992955	9.95E-05	up
PPOX	1.352043493	0.000420811	up
RANGRF	1.353207559	0.001968579	up
RPL8	1.354377055	0.001069898	up
SOX18	1.354414794	0.002831738	up
POLG2	1.355351751	0.004910764	up
TIGD5	1.356188482	0.005483629	up
IFT140	1.356933547	0.007591926	up
FAM53B	1.357023643	0.0017206	up
SLC7A6OS	1.358124517	0.005067605	up
CYGB	1.358938031	0.004298075	up
PYGB	1.3592987	0.004564046	up
SMO	1.35976323	0.007877975	up
SLC22A23	1.364335943	0.003854454	up
FHL3	1.364699623	0.008278824	up
MIER2	1.365384901	0.000562539	up
ABCA7	1.36554655	0.000546662	up
C20orf27	1.367202836	0.009924833	up
TLCD1	1.368102281	0.001840224	up
G6PC3	1.368892893	0.001115829	up
THOC5	1.369310932	0.001570812	up
RGS19	1.370198298	0.000588665	up
HDAC7	1.370199756	0.006038295	up
RPL29	1.370251407	0.000140537	up
MED25	1.370539576	0.000449644	up
ARSE	1.372606205	0.008279183	up
FBXL19	1.373234275	0.009863347	up
C9orf16	1.374805956	0.003556957	up
KLC2	1.374914309	0.007882579	up
HERC2P4	1.37595757	0.001298134	up
MRPL10	1.376255608	0.000890726	up
RPS4X	1.378161912	0.000752324	up
MAPK13	1.379156934	0.004052534	up
B3GALNT2	1.379178063	0.009714743	up
RPL23	1.379678371	0.001045746	up
CTRL	1.380570189	0.000481198	up
HPS4	1.380580662	0.006664661	up
FRS3	1.382175833	0.000341264	up
METTL8	1.384065333	0.006497139	up
BCL9L	1.384283234	0.002920386	up
C17orf53	1.384817969	0.007669068	up
SLC39A13	1.387059584	0.002388909	up
YY2	1.387108078	0.006048608	up
TTLL3	1.388593612	0.006258508	up
PLA2G6	1.391576768	0.002148492	up
PRR12	1.393152254	0.005363064	up
NDRG1	1.393254782	0.004035503	up
NUMBL	1.393895034	0.003599822	up
PRAF2	1.395326359	0.000976136	up
RPS5	1.39731797	0.000801181	up
TGFB1	1.397336732	0.008576941	up
CASKIN1	1.398351823	0.000160818	up
CUL7	1.399976626	0.005772122	up
VPS33A	1.40043536	0.007104675	up
GRAMD1A	1.400778624	0.001391722	up
THBS3	1.401864996	0.000399192	up
RPS19	1.403467979	0.000310133	up
UBE2S	1.404840646	0.002637265	up
BAHCC1	1.406229354	0.003611781	up
RBMS2	1.406238387	0.005626082	up
SETDB1	1.408099189	0.001013681	up
DNMT3A	1.409301948	0.003483852	up
RPL22L1	1.412326076	0.005454744	up
ZNF362	1.412700114	0.003053645	up
NPM3	1.415402393	0.00167623	up
ZNF142	1.416352104	0.003607728	up
PKN1	1.417621383	0.000217409	up
STK36	1.41783672	0.006052	up
FAM45B	1.418699031	0.004046917	up
ATN1	1.41905194	0.003232804	up
PIP4K2B	1.419433306	0.008281442	up
ATP1B3	1.420718745	0.007928436	up
MAGED2	1.423645709	0.001257194	up
PCYOX1L	1.424098622	0.007538079	up
RAMP2	1.424992828	0.004300617	up
SH2D3C	1.425013801	0.000372829	up
RPL18A	1.42568694	0.000383283	up
SLC22A15	1.426724845	0.006485689	up
LOC728554	1.426863994	0.001069071	up
FAM69B	1.428177412	0.001643006	up
FGFBP3	1.428479923	0.003326377	up
DTYMK	1.428786491	0.007015517	up
RPS7	1.431407613	0.001320391	up
S100A11	1.433217056	0.001506239	up
ZNF565	1.433559855	0.001178922	up
DGKD	1.433904192	0.000477463	up
ARHGEF2	1.434025397	0.004110751	up
HOMER3	1.435287288	0.005652146	up
CCDC122	1.43531408	0.006436101	up
FHOD1	1.435618181	0.007278718	up
USP21	1.437487059	0.004776046	up
NBR2	1.437924055	0.000358402	up
SH3BP1	1.439208008	0.00436424	up
PKN3	1.440422936	0.006099807	up
HSD11B1L	1.440561847	0.001297519	up
SETMAR	1.440985621	0.002087758	up
LOC401052	1.443781046	0.000759115	up
GSN	1.44397754	0.005630261	up
RUSC1	1.444454664	0.00160125	up
GDPD3	1.446188234	0.008105984	up
TRIP10	1.451700319	0.000512669	up
FBXL18	1.451787865	0.002233213	up
DDR1	1.451804563	0.009154122	up
MFSD10	1.454870215	0.000443263	up
USHBP1	1.454959137	0.000908587	up
DUSP7	1.456714312	0.000995377	up
DPCD	1.457924386	0.001626872	up
C8orf44	1.458875161	0.001632601	up
TRNP1	1.459177926	0.006499914	up
TRIM52	1.459239692	0.00383561	up
RECQL4	1.460278899	0.009758789	up
RPS3	1.462114846	0.001677591	up
TRIM65	1.462546145	0.003372259	up
NEK3	1.463397971	0.00131162	up
IL3RA	1.465363426	0.001601493	up
DYRK1B	1.467556133	0.002132675	up
C19orf48	1.468335369	0.003219818	up
C6orf48	1.469013378	0.005277744	up
TMC6	1.469193052	0.000879052	up
ZNF117	1.470372671	0.005824251	up
C19orf44	1.470781108	0.000843576	up
TMEM101	1.473012151	0.001566618	up
AP1G2	1.473139315	0.000205	up
ZNF16	1.47340984	0.002127006	up
RBP1	1.475108069	0.000829205	up
FAM178A	1.475208875	0.006867611	up
JARID2	1.475454022	0.002070333	up
ZNF418	1.477373798	0.0096103	up
SH2B2	1.47738749	0.001676823	up
CHIC1	1.47893566	0.006703699	up
RPL31	1.481239669	0.000308518	up
TMEM97	1.482315514	0.002630568	up
ALMS1	1.483558283	0.007003093	up
WFS1	1.485044723	0.004827768	up
TMEM81	1.48538471	0.001311986	up
FKBPL	1.485671662	0.000289928	up
SLC22A17	1.486316507	0.007030818	up
ARL2	1.486626346	0.00623995	up
LPCAT1	1.49057275	0.00466526	up
CEMP1	1.490750495	0.00130086	up
TSPAN15	1.493040968	0.004770599	up
CHTF18	1.49691749	0.002094527	up
NAGPA	1.497149437	0.000876252	up
LRRC23	1.499113412	0.001279946	up
PRX	1.499876723	0.006141614	up
SLC7A6	1.500781521	0.007919691	up
ZNF512	1.502858733	0.006743426	up
GLI4	1.505413686	0.00053363	up
FAM71F2	1.50589749	0.007024181	up
PHF19	1.509124017	0.00960626	up
POPDC2	1.509224803	0.001295778	up
HIST2H2AC	1.511428711	0.008399341	up
MTA3	1.514395637	0.008760513	up
ANKZF1	1.514556312	0.000249758	up
LOC100128398	1.514742777	0.006788444	up
REEP4	1.515117004	0.002844262	up
NCS1	1.517001511	0.002311276	up
GATA2	1.517098961	0.009266151	up
YJEFN3	1.518248803	0.001257674	up
CMTM4	1.518574432	0.006753877	up
GAL3ST1	1.522787992	0.006010164	up
LRRC48	1.52515035	0.00415587	up
NCK2	1.525797714	0.002174509	up
SLC1A4	1.526202197	0.001738477	up
LRFN4	1.5268662	0.008755044	up
RPL37A	1.527579674	0.000336063	up
RPSA	1.527841872	0.000993664	up
SEMA3F	1.527975426	0.002701679	up
ZNF775	1.529277914	0.003554756	up
KRBA1	1.529796225	0.008762896	up
CCDC28B	1.532277689	0.000629045	up
LRRC45	1.536562042	0.001831233	up
CCDC104	1.536881084	0.000552143	up
PARVB	1.537857167	0.000430392	up
WFIKKN1	1.539671663	0.007835198	up
NCKIPSD	1.540651572	0.003665826	up
PAQR4	1.542075995	0.002274132	up
DVL2	1.543315374	0.004412562	up
LOC81691	1.54368987	0.007003785	up
RPS2	1.544279866	0.000823928	up
TUBG2	1.548693761	0.000782189	up
DSG2	1.550702055	0.006725104	up
CCDC40	1.551028442	0.004069079	up
C14orf132	1.551230697	0.00780976	up
PLXNA1	1.554452687	0.006862288	up
TK1	1.556388715	0.002619146	up
LOC728613	1.559267291	0.000478305	up
TBX3	1.559484016	0.008061257	up
LY6G5C	1.560843216	0.000989215	up
C17orf59	1.56113018	0.000301726	up
ZMYM3	1.563017854	0.009359809	up
WDR52	1.568030469	0.000673477	up
VDR	1.568615547	0.003700885	up
NRM	1.570920663	0.00200174	up
FAM127B	1.571184023	2.75E-05	up
ASAP3	1.573785915	0.000960639	up
CROCC	1.57392621	0.000148662	up
MYL6B	1.575490455	0.001655423	up
FCGBP	1.577261637	0.001518669	up
ZNF496	1.577413081	0.007788652	up
KCTD1	1.584295388	0.007421465	up
NRSN2	1.584392397	0.008149119	up
TEAD2	1.586626741	0.002565511	up
ADRBK2	1.586932045	0.000775776	up
ZNF219	1.587159361	0.000320017	up
C11orf84	1.591293608	0.00225719	up
B4GALNT1	1.592441691	0.007649658	up
GPR56	1.592518913	0.00238313	up
ZNF581	1.593037517	0.003034805	up
PPP2R3B	1.593611849	0.001835117	up
PKMYT1	1.595757436	0.003666255	up
SOX17	1.596079061	0.002037579	up
OBSL1	1.596565066	0.000570353	up
ZNF671	1.600411681	0.001913181	up
GPSM1	1.600504974	0.003757596	up
CCDC154	1.604581865	0.000966067	up
HSPA2	1.607946557	0.005379744	up
BCL6B	1.609072707	0.008543839	up
AVIL	1.609108894	0.00632937	up
DMPK	1.610928473	0.000434871	up
RNASEH2A	1.612459511	0.006316602	up
CAB39L	1.614699947	0.009467663	up
NUDT1	1.616132378	0.001228462	up
HEATR6	1.618476126	0.008629348	up
RAPGEF3	1.619717489	0.001108094	up
GIN1	1.620532331	0.00226004	up
GYS1	1.620707885	0.003170438	up
SLC4A5	1.620965489	0.007029856	up
ZNF829	1.623503918	0.008405149	up
SLC25A35	1.627414308	0.003804227	up
FAM109B	1.628112165	0.005401006	up
ACR	1.628794922	0.005163674	up
SAC3D1	1.633229398	0.000780827	up
ZNF233	1.633771311	0.005453143	up
PCGF2	1.6338608	0.00071552	up
ADAMTS10	1.637990049	0.001969698	up
ABLIM2	1.641025364	0.007069728	up
TBKBP1	1.641401648	0.004748578	up
DSTYK	1.644519217	0.000690981	up
THAP3	1.646544517	0.00219465	up
CAPN10	1.649210124	0.000220855	up
LZTS2	1.650029163	0.000481805	up
PIAS3	1.651224417	0.002097977	up
CCDC88C	1.654154115	0.007839701	up
MMEL1	1.654924817	4.59E-05	up
LMO2	1.655233246	0.000624498	up
RCN3	1.658085222	0.005764271	up
MSH5	1.658156371	0.001741222	up
SYNGAP1	1.659342793	0.002159854	up
NLGN2	1.66126789	0.004764756	up
TNFRSF25	1.661296139	0.001221299	up
ITPR3	1.66168285	0.003401925	up
ACE	1.663491341	0.000656019	up
TMED3	1.66620663	0.002711955	up
CHST6	1.669349209	0.002429615	up
EHMT2	1.669631414	0.003697811	up
MEIS1	1.672601348	0.003366297	up
SLC29A2	1.672658254	0.007212223	up
PLEKHH1	1.673092684	0.004492754	up
RARG	1.673790953	0.007602705	up
P4HA2	1.675729075	0.007005801	up
SOBP	1.679004056	0.002084193	up
KCTD15	1.687863137	0.002155223	up
ZNF788	1.693474748	0.004334831	up
SOX12	1.699601316	0.008745175	up
C3orf18	1.702720913	0.00072486	up
FBXO41	1.709748589	0.004535528	up
JRK	1.720298525	0.002025645	up
LRRC24	1.720704832	9.83E-05	up
DOK1	1.724549829	0.000934518	up
ZNF549	1.728713446	0.000494939	up
CRMP1	1.736639923	0.004138959	up
IGSF21	1.736889283	0.002411828	up
ZFP62	1.736900284	0.008940487	up
MTR	1.741026459	0.003279868	up
ZNF579	1.742503253	1.02E-05	up
IGF2BP2	1.744055834	0.009996867	up
LIMK1	1.746507645	0.000975747	up
SPAG4	1.7520192	0.006005321	up
LOC100129534	1.753352301	0.002993944	up
C17orf97	1.753710697	0.000415997	up
TBX2	1.760418204	0.00248332	up
B9D1	1.76159999	0.001193302	up
FBLL1	1.763541251	0.007585656	up
RHOBTB2	1.765708741	0.005607423	up
SLC26A2	1.76877324	0.004091393	up
ETV2	1.772807634	0.001324339	up
ROBO3	1.775264762	0.000676504	up
PTPDC1	1.776766828	0.008883989	up
RBP7	1.777224467	0.00053691	up
CHST5	1.77982705	0.000580494	up
BAMBI	1.78213941	0.009463821	up
NMB	1.782562445	0.001621002	up
CC2D2A	1.787603616	0.008341469	up
RAPGEFL1	1.791841976	6.83E-05	up
SLC9A3	1.796719331	0.006335245	up
ZNF708	1.806460551	0.006219352	up
S100A6	1.808992608	0.005195042	up
TPPP3	1.811684322	0.004411461	up
BTNL9	1.814427582	0.002595248	up
MAP9	1.81577694	0.001552464	up
RHEBL1	1.817803825	0.00233574	up
PRRT1	1.82238463	0.005062298	up
APBB1	1.826487542	0.000419001	up
ISYNA1	1.826705733	0.001881487	up
BMF	1.833630833	0.006960381	up
OBSCN	1.834526571	0.000840625	up
CLIP2	1.838090861	0.000841358	up
HEY1	1.844989458	0.006967155	up
TRIM45	1.845699665	0.002080627	up
LPCAT4	1.850223811	0.003024078	up
KIF7	1.851044322	0.003865215	up
PODXL	1.85201451	0.007237428	up
KDELR3	1.85442787	0.004145714	up
PBX4	1.855153387	0.008852651	up
ASB2	1.855903826	0.007846764	up
STK32C	1.857541958	0.004993035	up
RGS10	1.858366993	0.000912064	up
LOC100129484	1.859693934	0.002053997	up
PGBD1	1.862191819	0.001556259	up
DTX3	1.865006211	0.00256527	up
ZNF284	1.8700931	0.005011746	up
IMPDH1	1.870390668	0.006959491	up
LDLRAD2	1.873541556	0.003352162	up
LOC654342	1.873638	0.000962412	up
TP53I3	1.874080606	0.005939713	up
CACNA2D4	1.874157565	0.001532111	up
KGFLP2	1.874201549	0.009889445	up
CLDN5	1.87565088	0.000377141	up
PRKX	1.875822418	0.003222318	up
DLG3	1.878486366	0.006165256	up
OSBPL7	1.878687925	0.00065001	up
BIRC5	1.883402508	0.009963	up
TMEM98	1.884902311	0.003660878	up
SLCO2A1	1.887832173	0.004984101	up
PHLDA3	1.892816141	0.007178843	up
JAG2	1.894850109	0.000748446	up
CLIP3	1.895824589	0.007862034	up
NAT14	1.899093584	0.000599737	up
NLGN3	1.900988123	0.007464223	up
ZNF320	1.901978645	0.005171775	up
ZNF385A	1.9027179	0.001505651	up
RAB34	1.907656608	0.001323204	up
SLC16A11	1.908098611	0.00702766	up
C2orf81	1.914496417	0.007984556	up
TRIB2	1.914711734	0.002036246	up
SLC26A6	1.928207499	0.00027067	up
ZNF530	1.929959422	0.00776097	up
ASAP2	1.932973988	0.001284924	up
SRCRB4D	1.935442654	0.005195414	up
TARBP1	1.937824028	0.007680809	up
MAP1B	1.93795346	0.008492063	up
HDAC11	1.939290375	0.001167276	up
TMPRSS9	1.943310416	0.001183299	up
RNASE1	1.944767276	0.002229721	up
PRR15L	1.948309644	0.006201419	up
STMN3	1.949487225	0.006714334	up
FSCN1	1.950983578	0.005967043	up
MLF1	1.953437609	0.009503808	up
PROCA1	1.953711353	0.002663278	up
PAX8	1.955701709	0.000208492	up
HAGHL	1.956868337	0.009482087	up
CCDC96	1.958883442	0.004073904	up
CHST10	1.961022897	0.003736592	up
GYLTL1B	1.965003048	0.009973367	up
EFNA4	1.969471775	0.00369723	up
ITPKA	1.974259573	0.008470973	up
POLN	1.977365853	0.004404799	up
SLC6A8	1.983124742	0.003444197	up
RASA4	1.98371982	0.000228749	up
ANKRD13B	1.987718284	0.001673324	up
SLC29A4	1.990505271	0.003548392	up
SELM	1.99057101	0.00444941	up
RAB3D	1.992359948	0.000112194	up
SMYD3	1.996326751	0.004980674	up
DMKN	2.00341077	0.008325299	up
KRT19	2.013871034	0.003407896	up
NDN	2.018979904	0.003508388	up
CENPL	2.021904485	0.006445996	up
FAM3B	2.033675082	0.002825	up
RHBDL1	2.042793602	0.000464466	up
RPL13AP20	2.043357585	0.001053259	up
HOXA4	2.043864004	0.000277705	up
PLEKHG4B	2.045235108	0.005868454	up
PSTPIP1	2.046165048	0.008254519	up
PYCR1	2.048206951	0.009230977	up
TBX6	2.051254355	0.003950195	up
MYO7B	2.052531819	0.007346195	up
AIM1L	2.053595655	0.003498323	up
P2RY6	2.054795941	0.001237813	up
PPP1R3D	2.05680069	0.00319141	up
FAM189B	2.05838036	0.000874985	up
ZNF570	2.063900414	0.003826781	up
OTUB2	2.065840189	0.005272874	up
IGFBP6	2.068505707	0.007326547	up
RHPN1	2.070540281	0.007755085	up
GSTP1	2.072481699	0.009478668	up
RNF43	2.078155738	0.005273321	up
TTLL1	2.082099974	0.001145472	up
TRAIP	2.089950605	0.005102391	up
TIGD1	2.093248662	0.000240446	up
CCDC8	2.096528456	0.007221941	up
FKBP1B	2.098981871	0.006826238	up
IL17RD	2.102376391	0.002020124	up
ASNS	2.107793715	0.00011704	up
LAMA3	2.108903597	0.003352556	up
BIK	2.109449591	0.0040553	up
CDC42EP5	2.116982189	0.002584924	up
HAPLN3	2.126379274	0.000487209	up
B3GNTL1	2.129942219	0.001241381	up
FOXQ1	2.132929102	0.000522127	up
ZNF703	2.13986717	0.004205754	up
LEPREL2	2.14057434	0.00115075	up
NDRG4	2.152452928	0.003278514	up
GPR173	2.157230688	0.009996438	up
MAPK12	2.161380416	0.008293597	up
TYRO3	2.178175533	0.00289627	up
LOC100294362	2.178814276	0.00239288	up
CBLN1	2.182066737	0.003930104	up
FAM43B	2.188591873	0.005999328	up
GDF11	2.190357922	0.002871061	up
HAS3	2.191346266	0.001063354	up
IGSF3	2.19215321	0.003988321	up
TFAP2E	2.192398117	0.007386754	up
PTPN14	2.192521751	0.004267595	up
NT5M	2.199862281	0.000242136	up
GRIN2D	2.214382084	0.007653914	up
WDR54	2.214561301	0.000925204	up
CACNB3	2.214822723	0.002421687	up
DZIP1L	2.223717364	0.003500159	up
NKD2	2.226151183	0.007831508	up
GLUL	2.226867761	0.003938303	up
WTIP	2.232845524	0.00858092	up
PAFAH1B3	2.232974455	0.000953789	up
GPR161	2.240570433	0.005696846	up
TMPRSS5	2.245655104	0.00077495	up
UST	2.247452027	0.003290045	up
NT5DC2	2.259450189	0.001615083	up
LOC728715	2.274666902	0.004787861	up
AMH	2.283893688	0.000372679	up
TMEM132A	2.287345464	0.006507275	up
PTP4A3	2.287581525	0.000157568	up
TMEM136	2.291209818	0.001092863	up
LOC645166	2.299331299	0.001101642	up
LDOC1	2.306730579	0.001074895	up
FAM86B1	2.308870528	0.000720694	up
FXYD2	2.313396033	8.81E-05	up
PGAM2	2.316067317	0.009625717	up
ASPSCR1	2.323594197	0.000168611	up
TRPC1	2.335209139	0.007340417	up
C9orf9	2.346824537	0.00290291	up
SLC7A10	2.357528104	0.000754702	up
C16orf59	2.364924984	0.003151981	up
STOX2	2.366284732	0.002535134	up
SEMA3B	2.374046846	0.004082478	up
UPK3A	2.383566091	0.009417827	up
EFNA3	2.386864677	0.003245507	up
MYO1A	2.404842681	0.003155652	up
ZNF296	2.406547291	0.001663417	up
FABP4	2.414910019	0.003732966	up
CPXM1	2.416859556	0.004212906	up
FBLN1	2.420350553	0.003928159	up
SEMA4F	2.468526014	0.002077824	up
USP51	2.471573702	0.001300434	up
HS3ST3A1	2.483224805	0.006815137	up
SPIB	2.484723053	0.007782238	up
SH3RF3	2.496195554	0.004166163	up
BRSK1	2.505040475	0.000782595	up
PPAP2C	2.516398465	0.001143893	up
RHBG	2.517898769	0.000467346	up
FZD2	2.518227321	0.006445532	up
GNG4	2.520250749	0.005328784	up
ITGB4	2.536943883	0.005936893	up
COX4I2	2.552322513	0.00446455	up
AIF1L	2.566707378	0.000813789	up
GJC2	2.570643906	0.002779441	up
PEG10	2.571998987	0.008545887	up
FLJ22184	2.574433083	0.007438315	up
CDH24	2.575403942	0.000103829	up
NDUFA4L2	2.587830909	0.005730738	up
APOBEC3H	2.597665417	0.000593796	up
EID2B	2.642250127	0.002968654	up
LSAMP	2.674580584	0.004438579	up
MXRA8	2.687819037	0.000896037	up
TUBB3	2.69315296	0.003630826	up
DSCAML1	2.693284867	0.002266323	up
BAIAP2L2	2.697107189	6.86E-05	up
PLVAP	2.697618013	0.000859277	up
TPSAB1	2.763384367	0.004122913	up
CTXN1	2.782259905	0.003772889	up
DYDC2	2.784625047	0.000702827	up
SLC4A3	2.784633563	0.003287125	up
CKB	2.786826204	0.001084938	up
FOLR1	2.78985213	0.008480794	up
MUSTN1	2.80287768	0.000202081	up
IGDCC3	2.824897447	0.004589407	up
F2RL3	2.830889217	0.007330207	up
CPNE7	2.831745956	0.000422524	up
SLC22A11	2.83182534	0.007615957	up
GNB3	2.842519568	0.005988009	up
TFF3	2.848489456	0.006340292	up
PDLIM4	2.875665675	0.002455253	up
SP5	2.898510335	0.004560096	up
MDFI	2.932351159	0.00272576	up
CDH16	2.963729056	0.00309084	up
NPB	2.964431841	0.00012354	up
SPINK1	2.972335216	0.000824434	up
CRABP2	2.993884494	0.002307386	up
FUT2	2.998475522	0.001370139	up
EPS8L3	3.097402256	0.001704058	up
TMEM59L	3.17912091	0.002277965	up
MEG3	3.179902587	0.000234725	up
COL11A2	3.190242248	0.007134336	up
MSX1	3.230933631	0.004148648	up
SMPDL3B	3.239433033	0.003341515	up
WNT6	3.330072925	0.00690194	up
KRT23	3.384247715	0.00227673	up
TCF15	3.407079352	0.000231906	up
CEL	3.467616565	0.009552491	up
TNNC1	3.779192701	0.009867748	up
FER1L4	3.920067037	0.009429067	up
FGF18	4.127491091	0.00325575	up
CRLF1	4.3364478	0.007370905	up
