# Supplementary material for: Identification of Ten Core Hub Genes as Potential Biomarkers and Treatment Target for Hepatoblastoma
Source: Front Oncol. 2021 Apr 1;11:591507. doi: 10.3389/fonc.2021.591507 (PMC8047669; doi:10.3389/fonc.2021.591507)
Supplement: Supplementary file 13 [file Table_4.xlsx]

## Sheet: Sheet1
symbol	logFC	adj.P.Val	regulation
DLK1	4.1139528167116	1.36880796433106e-20	up
NKD1	3.13387861185984	1.12343306659145e-17	up
EPCAM	3.55575874663075	4.6054124960574e-17	up
NPNT	3.22290622641511	4.6054124960574e-17	up
TNFRSF19	2.51202799191376	4.6054124960574e-17	up
ROBO1	2.16055454177898	1.5642478788858e-16	up
TMEM98	1.845213787062	2.22042576604725e-16	up
GPC3	4.16363012129381	2.82136049162818e-16	up
BMP4	2.73638843665769	5.34234600950082e-16	up
LGR5	3.8619563477089	7.6753338936707e-16	up
NOTUM	3.39461532345014	1.46313492636997e-15	up
ITGA2	2.92346351752022	1.56026100912997e-15	up
IGF2BP1	3.21093082210243	3.33322503666414e-15	up
TRIB2	1.62845660377359	3.93219545087523e-15	up
MAGED1	1.54102185983828	6.61083798280668e-15	up
SERPINE2	2.62909141509435	6.81220725905011e-15	up
TYMS	2.56717766846362	6.83207338033488e-15	up
GNB2L1	0.718285444743943	8.32306258096814e-15	up
PEG10	3.57996144204852	1.02117219620577e-14	up
BAMBI	2.04161962264152	1.02117219620577e-14	up
CEP68	1.06604563342319	1.55422777275438e-14	up
APCDD1	3.49015664420486	3.28785124993784e-14	up
HSDL1	1.38764869272238	3.62026144051133e-14	up
OXCT1	1.70273932614556	4.33043289258814e-14	up
DKK1	4.53902897574125	5.22715528238835e-14	up
IGF2BP2	1.93291900269543	6.39345562079681e-14	up
GNA12	1.38259987870621	1.05275879420712e-13	up
H2AFY2	1.78977277628033	1.52951088426538e-13	up
LEF1	2.94259747978437	1.85800271802508e-13	up
RPS3	0.809801886792457	1.98650427474181e-13	up
TTLL1	1.01407691374664	2.93271067641594e-13	up
GREB1	2.43316332884097	3.01098623864295e-13	up
FAM3B	3.16434933962264	3.60572183150741e-13	up
HIST1H2AC	1.32488623989219	4.02813152994527e-13	up
C6orf48	1.60966479784366	4.12545337510576e-13	up
RACGAP1	1.70200796495958	4.16507110221248e-13	up
RNF43	2.20976479784367	4.1760968264885e-13	up
SLC7A6	1.62321316711591	4.72929414167797e-13	up
PLCG1	1.38957191374663	6.8599957804089e-13	up
FRAS1	2.75868657681941	7.48465360142913e-13	up
MAGED2	1.33543262803235	8.04766311549062e-13	up
GNG4	2.98271917789758	8.26721223986147e-13	up
CRTAP	1.02241123989219	1.04517508323945e-12	up
ITGA6	2.32648017520217	1.10479141847531e-12	up
NRXN3	2.33834986522912	1.21474923302089e-12	up
RPL13A	0.707193396226423	1.36185496467432e-12	up
UXS1	1.16173517520216	1.81364339853176e-12	up
AXIN2	1.63733056603774	1.89973008665781e-12	up
CD34	1.62511460916442	2.37882546581105e-12	up
TRPC1	1.49412175202157	2.765968508864e-12	up
RPLP0	0.749225606469006	2.765968508864e-12	up
PTPN14	1.65843783018868	3.47846031621435e-12	up
NT5DC2	2.67157157681941	3.57822477533903e-12	up
PEG3	2.1330584231806	5.05164189988876e-12	up
CD24	2.04591704851752	5.20068696052796e-12	up
SORT1	1.55697661725068	6.53717459189509e-12	up
TSPAN5	3.12975979784367	7.73435432881886e-12	up
ZNRF3	1.69581539083558	7.88373079635332e-12	up
PARD3B	1.33174320754717	8.04101231763288e-12	up
RAB34	1.89292478436657	1.42833094387359e-11	up
KDELC1	1.20679343665769	1.52379591415523e-11	up
SALL2	1.45068117250674	1.54598129760989e-11	up
DFNA5	1.25322307277628	1.58026584737376e-11	up
HIF1AN	1.11785277628033	1.58026584737376e-11	up
IMPDH2	1.48371469002696	1.75622803982530e-11	up
LYRM4	1.04207727762804	1.89233811933667e-11	up
GPX7	1.91499185983827	2.18321614051926e-11	up
LRRC1	1.21719469002696	2.42138572628738e-11	up
RPSA	1.13170407681941	2.47677226617868e-11	up
FLVCR1	2.01630386792453	2.84283804664751e-11	up
RPS19	0.766222371967661	3.52491927034181e-11	up
NGFRAP1	0.735047601078165	3.57343389290959e-11	up
SLC7A11	3.37387061994609	3.71364051966271e-11	up
NCAPD2	1.50829291105122	3.78943623572887e-11	up
SQLE	2.5311981671159	3.863330379134e-11	up
PAPSS1	1.21236233153639	5.3373081073433e-11	up
TMEM136	0.939848436657682	5.56866048662691e-11	up
GSN	1.53803339622642	6.08970107185109e-11	up
TUBG2	0.99099005390836	6.8593209730579e-11	up
HSPB1	1.03130849056605	7.36039863692883e-11	up
SLC1A4	1.63869153638815	7.87143534845082e-11	up
ARL6IP6	1.24300730458222	8.94495367456207e-11	up
ZSWIM5	1.82136706199462	8.96174346866678e-11	up
LAMC1	1.45068936657682	9.14180408472950e-11	up
RPL13AP20	1.0271086657682	9.68925117610673e-11	up
PTP4A3	1.51518630727764	1.24251687184743e-10	up
SUSD1	0.929586819407013	1.27318082303992e-10	up
ZNF607	0.86389438005391	1.32078626614008e-10	up
PIP4K2B	0.980881657681946	1.32078626614008e-10	up
SMARCB1	0.903251576819416	1.38382579348927e-10	up
UNC119B	0.974934811320759	1.48966320210661e-10	up
EPHB2	1.52723231805931	1.5264001133303e-10	up
DPCD	0.701729568733154	1.72495699809669e-10	up
SMARCAL1	0.903985107816717	1.80712926749131e-10	up
HTR1D	2.93640285714287	1.84119802235714e-10	up
RPL8	0.682466172506741	2.06075935676999e-10	up
HMGA2	1.88632760107817	2.10174795959906e-10	up
SMYD3	0.95471125336928	2.11877423099918e-10	up
SLC41A3	1.00569194070082	2.12833586144515e-10	up
KIF20A	2.22402396226416	2.21477631291733e-10	up
RHOBTB1	1.61968266846362	2.49234414461646e-10	up
ASPSCR1	1.51129839622642	2.7525031645463e-10	up
RNF157	1.51930303234502	2.79649445876945e-10	up
AP1G2	0.89482086253369	2.96025640303695e-10	up
DVL2	0.982408194070088	2.96025640303695e-10	up
USP11	1.22534110512129	2.96025640303695e-10	up
RPL35A	0.771269541778979	2.96025640303695e-10	up
RPL18A	0.870974061096135	2.98038845177295e-10	up
CCNB2	2.31317473045823	3.10302862013691e-10	up
CS	0.860130552560651	3.12550341219929e-10	up
ARMC9	0.986295929919141	3.3898653612325e-10	up
EHMT2	1.31973297843666	3.70497895531281e-10	up
DTL	2.22816898921833	3.89278002441461e-10	up
RPL23AP7	0.740471260107826	3.89278002441461e-10	up
DPEP1	3.41503485175203	4.00974345674759e-10	up
UGT3A2	2.01316521563343	4.30220523194221e-10	up
RPS4X	0.82465646900271	4.34983894560039e-10	up
SRD5A3	1.1765175606469	4.79609702618556e-10	up
MPZL1	1.11057053908356	5.06025862741226e-10	up
TAF6	1.01283157681941	5.20189501936797e-10	up
ACLY	1.17209525606469	5.69932190484171e-10	up
SMYD2	1.19956797843667	6.02030255017241e-10	up
HIST1H2BD	1.61870772237197	6.41146670756285e-10	up
ETV1	1.55946083557952	6.88601071281407e-10	up
ARHGEF2	1.09420285714286	6.90840694121826e-10	up
ZNF543	0.941491132075473	7.82777766572175e-10	up
SLC44A3	1.29786766846361	7.92920739196963e-10	up
CAD	1.45363966307279	8.38898753414684e-10	up
HIST1H2AE	1.98012026954178	8.45346791466505e-10	up
TDP1	0.826183584905671	8.45405346690172e-10	up
RPS2	0.87654941599283	8.45405346690172e-10	up
MMS19	0.817051334231808	8.54333737995338e-10	up
MFGE8	1.66810035040431	8.5886501686114e-10	up
PCGF2	1.24412024258761	8.60156481625559e-10	up
MMP11	1.89780150943397	8.72409973092399e-10	up
SDK1	1.49317886792453	8.76982046008362e-10	up
PARVB	0.95424281671159	9.62101056642967e-10	up
UBE2T	1.87051022911052	1.02964766491107e-09	up
RBM12	0.94441332884097	1.04599046558202e-09	up
SPATS2	1.11065448787062	1.04906647717394e-09	up
AACS	1.23241475741241	1.06661771842686e-09	up
LRP4	1.1339425606469	1.06661771842686e-09	up
CDKN3	2.09395097035041	1.06661771842686e-09	up
FKBP10	2.29193638814017	1.08786587003307e-09	up
TP53I3	1.55297832884097	1.10475131771983e-09	up
XRCC1	1.05442481132076	1.15946224157755e-09	up
HIST1H3D	2.06407974393532	1.18631773435245e-09	up
ZMYM3	1.16817667115903	1.18631773435245e-09	up
CDK6	1.27979568733154	1.2286160939637e-09	up
PRIM1	1.16133718328841	1.29277660031293e-09	up
SUPT3H	1.30054892183289	1.29443510474138e-09	up
TARBP1	1.33076886792454	1.3600225050684e-09	up
CCNA2	1.85741770889488	1.3600225050684e-09	up
TRIM28	1.21262242587601	1.39190895155955e-09	up
MGC57346	1.05653423180595	1.43745233693423e-09	up
PPIA	0.606225478436668	1.46525856192393e-09	up
MAP7D2	1.26295932614555	1.46525856192393e-09	up
LDB1	0.884498072776289	1.46525856192393e-09	up
ST8SIA3	1.77093884097035	1.52723661400205e-09	up
SNRPB	1.33347750673854	1.52723661400205e-09	up
PHYHIPL	2.16390819407008	1.52723661400205e-09	up
RPL28	0.932790660377366	1.54463735788911e-09	up
CCND2	2.15720522911051	1.58549167131712e-09	up
NDRG3	1.08233323450135	1.6740277793685e-09	up
PLXNA1	0.972692075471706	1.7212796247879e-09	up
CDK4	1.21606702156335	1.74788515390059e-09	up
MCM3	1.17286653638815	1.8653358076615e-09	up
CMIP	0.853074932614561	1.93992906233791e-09	up
ATP5G2	0.604407762803236	2.01481777444443e-09	up
WASF1	0.7730533018868	2.02802309484787e-09	up
QARS	0.955957291105131	2.04556090268195e-09	up
RPL37A	0.950498288409708	2.04556090268195e-09	up
ZNF174	0.697365660377362	2.08049257295721e-09	up
SRC	1.02134836927224	2.10023117681846e-09	up
RHBG	2.11860083557952	2.13423585074458e-09	up
ARMCX6	0.947393942048523	2.14694889104675e-09	up
RPS13	1.06150876010782	2.19958364081795e-09	up
DKK4	3.24994648247979	2.28589463967406e-09	up
ADSL	0.890771967654993	2.4348836117024e-09	up
PTK7	1.61011955525607	2.44434580989639e-09	up
DLG5	0.898204366576822	2.51348689221802e-09	up
AGPAT1	1.00871548517521	2.54625310548491e-09	up
SMARCA4	0.914466212938011	2.54630355636401e-09	up
PDGFRB	1.42821090296497	2.54630355636401e-09	up
H2AFZ	1.22686919137467	2.61122919689607e-09	up
SUMO2	0.850874348607379	2.61640326284455e-09	up
FAM169A	1.63315489218329	2.67370607180651e-09	up
C1orf74	1.20421894878706	2.7834092257637e-09	up
THOC5	0.943931118598385	2.98088068932188e-09	up
GINS1	2.25494661725068	2.9952084901887e-09	up
MELK	1.73281128032345	3.51683886255856e-09	up
MAPK13	1.2756447574124	3.73974663440577e-09	up
EDARADD	1.31155029649595	3.79536442650996e-09	up
C11orf49	0.83700592991914	3.98704960451439e-09	up
PLEKHH1	0.929419568733159	4.03868842370715e-09	up
ATP6AP1	1.047008787062	4.06874306952013e-09	up
THY1	1.81022070080863	4.29567419651264e-09	up
USP46	0.954214258760115	4.47297005817618e-09	up
ILF3	0.872945902964968	4.54719253155681e-09	up
NAA40	0.810782425876023	4.69583399645909e-09	up
CKAP2	1.63227371967656	4.83264060676529e-09	up
POLR2G	0.670768099730463	4.83264060676529e-09	up
TOP2A	2.10951540431267	4.83264060676529e-09	up
DYNLL1	0.910933921832898	4.93087510204857e-09	up
PFKM	1.36648664420485	4.93445420410845e-09	up
TUBG1	1.14904514824799	5.1027241703485e-09	up
OLR1	2.83861262803235	5.1027241703485e-09	up
FIGN	1.82764311320755	5.38948129387506e-09	up
ZNF232	0.71595633423181	5.90306985235141e-09	up
GJA5	1.37656936657682	5.98468367138454e-09	up
PFAS	0.983261630727766	6.18154448998311e-09	up
PAQR7	0.865238221024261	6.38235554009463e-09	up
RPL18	0.590066576819416	6.45419396428729e-09	up
HDAC11	1.27497411051213	6.84873332866127e-09	up
DLG3	0.83969262803235	6.8623500884221e-09	up
MAPK3	0.867519609164423	6.88784003889014e-09	up
PLK1	2.38077638814017	7.01868533997357e-09	up
PSPH	1.36184545822103	7.06686420477688e-09	up
MCM6	1.33425070080863	7.33074937275865e-09	up
C4orf46	0.95045238544475	7.43420663974553e-09	up
DCAF16	1.0088976819407	7.53035382711124e-09	up
FGD1	0.998947978436663	7.55367025443664e-09	up
RPL29	0.894454380053919	7.55367025443664e-09	up
C2orf44	1.0102842722372	7.76862636043793e-09	up
FBL	1.02765919137466	8.41940759435206e-09	up
CDH13	1.27889742587601	8.56456545983746e-09	up
ATP8B2	1.24049725067386	8.73272261785268e-09	up
TGFB2	2.21884960916443	8.76371717798513e-09	up
RPS5	1.22977203504044	8.98831127364328e-09	up
SULT1C2	2.00357811320755	8.98831127364328e-09	up
PLAG1	1.44196076819407	8.99227055671699e-09	up
TMEM182	1.01642130727763	9.01956622885246e-09	up
MARCKS	0.610397830188694	9.2605949171893e-09	up
SOBP	1.14471920485176	9.77093005473273e-09	up
SKP2	1.12229566037736	9.78289452871534e-09	up
TMEM106C	1.04136177897575	9.78289452871534e-09	up
REG3A	4.48682163072777	9.82920086077079e-09	up
GLTSCR2	0.764214501347711	1.06219425607186e-08	up
CDK1	2.00381102425876	1.06291571369486e-08	up
FANCI	1.42210718328841	1.08045143709333e-08	up
MKI67	1.57964610512129	1.08225728243791e-08	up
IGDCC3	1.93963438005391	1.11867015535458e-08	up
TRIM59	1.25677625336927	1.12824340889136e-08	up
RPL12	0.623212219227314	1.18498133035025e-08	up
B3GALNT1	1.12582347708895	1.19174188826116e-08	up
ANKRD52	0.89250504043127	1.22151201896738e-08	up
USP21	1.0802336657682	1.2313851574538e-08	up
ABCC5	0.749059177897579	1.23709607035792e-08	up
PPT2	0.769674353099732	1.2952608084587e-08	up
MSH5	0.934485215633431	1.30262102936771e-08	up
RFC3	1.08260867924529	1.32821628490564e-08	up
PIGU	1.28946985175203	1.32821628490564e-08	up
SAE1	0.843047479784371	1.33178054064429e-08	up
ALDH18A1	1.18716196765499	1.37551896525632e-08	up
MSH2	1.23092292452831	1.37763278092792e-08	up
SLC26A2	1.06717955525607	1.41371959867755e-08	up
TOX3	1.27700292452831	1.42114590027233e-08	up
NUP93	0.964921913746632	1.54527022971218e-08	up
RHOBTB2	0.717902951482486	1.62467906325753e-08	up
TMED3	1.00475973045823	1.63350703428444e-08	up
MFAP2	1.79063673854447	1.68665347001292e-08	up
HS6ST1	1.19456225067386	1.70770376662778e-08	up
KIAA0101	1.57368391509434	1.71933686350177e-08	up
ZNF704	1.15877490566038	1.73888559933649e-08	up
BEX1	2.63361672506739	1.77188070998294e-08	up
LCMT1	0.715843045822107	1.85061132804553e-08	up
FOXM1	1.96620645552562	1.95521300598142e-08	up
STXBP6	0.855909231805932	2.10682395083075e-08	up
BCAM	1.55381456873316	2.17645819820192e-08	up
ACSL4	2.16065967654988	2.23196588046239e-08	up
TBC1D7	0.586654649595687	2.2430414298627e-08	up
TAX1BP3	1.08024884097036	2.24599933608418e-08	up
CIZ1	0.634055458221034	2.25890725334644e-08	up
PLAGL2	1.10427284366577	2.32055566425759e-08	up
MED12	0.78969933962264	2.50941375459624e-08	up
PRKAA2	1.82215005390836	2.51322916820095e-08	up
TCTN2	1.2278667115903	2.60807756175564e-08	up
PRELID2	0.82818680592992	2.63962454030345e-08	up
DET1	0.846440592991913	2.65230059226739e-08	up
DUSP12	0.665799326145553	2.65899398708539e-08	up
UBAP2L	1.15234489218329	2.66019348081812e-08	up
MCM7	1.28984566037736	2.68689362276131e-08	up
TTYH3	1.19689355795149	2.68735324505435e-08	up
TRIM16	0.893719285714294	2.74924698757081e-08	up
LYZ	1.51745361185984	3.03491430085311e-08	up
CDON	1.07561204851752	3.0785263932676e-08	up
PATZ1	0.864772628032354	3.16436792523589e-08	up
HUNK	1.42917714285715	3.16436792523589e-08	up
AURKA	1.64042357142858	3.20527769900908e-08	up
PODXL	1.00286312668464	3.21847224737176e-08	up
SLC25A6	0.759582075471704	3.25965166177433e-08	up
HELLS	1.61562990566038	3.26519163210692e-08	up
HIST1H1C	1.4574398921833	3.45719759032232e-08	up
SMPD4	0.817121260107822	3.48036563814529e-08	up
MCM5	1.2709591509434	3.48036563814529e-08	up
ANLN	1.86595215633424	3.55388714353713e-08	up
PCNA	0.853841118598385	3.71942001869112e-08	up
LAPTM4B	1.64958334231806	3.89753567638198e-08	up
TMEM64	0.889585512129386	4.11363691944075e-08	up
SLC25A36	1.1655448787062	4.18840250284628e-08	up
CDCA7	1.82397274932615	4.22118548287545e-08	up
PTTG1	1.40533638814017	4.47306429044584e-08	up
WFS1	1.24759320754717	4.48267826289369e-08	up
SLC29A4	1.78291177897574	4.54983581869228e-08	up
IPO9	1.00123750673855	4.57330087321035e-08	up
PIAS3	0.908279339622652	4.58447020430106e-08	up
MEP1A	3.09043308625337	4.60349911110492e-08	up
STMN1	0.770149420485179	4.79557247505866e-08	up
TBC1D13	0.936425983827492	4.8139623306918e-08	up
INTS9	0.771287304582213	4.83006317353513e-08	up
CLSTN1	0.87720628032346	4.88131986360914e-08	up
PYGB	0.888556711590303	4.91086682627689e-08	up
MED24	0.775419555256066	5.05521006155706e-08	up
ETV4	1.99994353099731	5.19467330131843e-08	up
IP6K1	0.887189636118599	5.2638845362015e-08	up
CBX6	1.02028685983828	5.35529363462885e-08	up
NRBP1	0.953757803234511	5.46477633087528e-08	up
ITM2C	1.10443649595688	5.49245827618944e-08	up
RPS16	0.689481671159037	5.54934879350354e-08	up
CHEK1	1.43055818059299	5.54934879350354e-08	up
CALM3	0.746237493261457	5.55420340181622e-08	up
PGBD1	0.642199932614555	5.5563656257116e-08	up
CCNB1	1.60058781671159	5.6037383618054e-08	up
PBK	1.69444947439353	5.63488008506177e-08	up
CLIP2	0.739880107816714	5.75269540953223e-08	up
FOXRED2	1.13777834231807	5.75521793023977e-08	up
IP6K2	0.775613032345019	5.78742862178457e-08	up
HHAT	0.608509730458226	6.1933539349601e-08	up
C9orf152	1.2971145148248	6.19967814528629e-08	up
ZWINT	1.04304200808626	6.25157311287419e-08	up
IGBP1	0.620268787061999	6.48199264236669e-08	up
SETDB1	0.856354447439355	6.76197592418936e-08	up
TMCO3	0.656654595687339	6.88020323412272e-08	up
RALY	0.755612129380051	6.95192305799681e-08	up
CKAP4	0.879464258760112	7.1057233914806e-08	up
MPV17	0.90035838274933	7.31300939035733e-08	up
PRTG	2.18461435309974	7.49390008696583e-08	up
RASL11B	1.58573111859839	7.74458685876466e-08	up
SKA3	1.8565162264151	7.7707002656422e-08	up
ZNF362	0.630510842318062	7.82999947378977e-08	up
RPL10A	0.782206280323454	7.89894334675708e-08	up
TULP3	0.807514690026963	7.91154752188329e-08	up
TBX3	1.06819415094341	7.97476506541244e-08	up
ARHGEF3	0.884615876010784	8.0443801603461e-08	up
ILF2	0.921226145552568	8.22905959020547e-08	up
PLVAP	1.10040820754717	8.24176087688264e-08	up
PRC1	1.47897254716982	8.27317741537399e-08	up
NDN	1.20151412398922	8.33187440736735e-08	up
CNOT6	0.803730350404316	8.41508267260289e-08	up
MFSD11	0.641354353099741	8.61241558300484e-08	up
RPL23A	0.629404088050327	8.61241558300484e-08	up
BSG	0.838170485175207	8.89487649819936e-08	up
MTA3	0.832493221024263	8.89702111227455e-08	up
GSTA4	1.08815591644206	9.28815924634872e-08	up
POLA2	0.92930594339623	9.40636504296536e-08	up
TTLL4	1.24637835579515	9.74747542087746e-08	up
EEF2	0.593792722371971	9.92158312334249e-08	up
NRSN2	1.2635429245283	9.92158312334249e-08	up
ASPM	1.81896079514825	9.94322672215382e-08	up
PIK3C2B	0.831449353099735	1.00277813794232e-07	up
TP53	1.14023764150943	1.01166494216241e-07	up
RPS15A	0.596392048517524	1.01166494216241e-07	up
ARSB	0.803407264150948	1.04335860776654e-07	up
ENPP3	1.70963800539084	1.1198602235941e-07	up
EXOC7	0.714151239892189	1.17435364642996e-07	up
RPS12	0.894909636118605	1.18268021541619e-07	up
PBX2	0.735058497304586	1.18287684146364e-07	up
DPF2	0.744002223719678	1.18287684146364e-07	up
AAAS	0.984856630727769	1.18910579098554e-07	up
MED20	0.591082520215637	1.28294825361898e-07	up
RANBP3	0.626095000000008	1.30104306563608e-07	up
ZNF512	0.920431630727769	1.3058480258975e-07	up
MEG3	1.82894284366578	1.36507071169614e-07	up
MORN4	0.733834150943398	1.37104528238538e-07	up
DCAF7	0.781466819407015	1.39281564989974e-07	up
CDC20	1.71552203504044	1.39812815363681e-07	up
USP22	0.587471886792461	1.42403662557625e-07	up
NUP37	0.892538045822103	1.44135641055092e-07	up
MCM2	1.21736394878706	1.50522492413215e-07	up
KCTD7	0.680231522911058	1.60947073467927e-07	up
PIK3R2	1.10534175202157	1.69822612552949e-07	up
CPSF4	0.94672091644205	1.7005330669821e-07	up
RILPL1	0.696082358490567	1.71670172518035e-07	up
HEATR6	0.668990471698115	1.78427355503789e-07	up
PMS1	0.819444326145559	1.80722643275344e-07	up
BAX	0.653352358490578	1.80917200559998e-07	up
TSPAN3	0.763811266846369	1.82853304606152e-07	up
RRM2	1.47815090296496	1.85918748009368e-07	up
NCSTN	0.957691617250678	1.86461134231783e-07	up
PEA15	0.872912991913751	1.87456986808528e-07	up
HIST2H2BC	0.9034346361186	1.93053456279967e-07	up
RPS21	0.941406509433964	1.93130935423833e-07	up
EIF3L	0.59324932614556	1.94887218612798e-07	up
CUL7	0.788973099730468	2.00049104503224e-07	up
RPL23	0.708144946091651	2.01821551207351e-07	up
PRMT7	0.64324605121294	2.02162486432729e-07	up
E2F5	1.40008679245283	2.03527496357055e-07	up
TCF19	0.755875911949685	2.0924804721918e-07	up
NPM3	1.08892010781672	2.14894108963882e-07	up
DAP	0.665368733153651	2.15570683258818e-07	up
RPL15	0.661862136118604	2.21332593603604e-07	up
B4GALT6	1.01640280323451	2.22764388850679e-07	up
GLG1	0.634899676549869	2.26304735302423e-07	up
COPS7B	0.765660107816718	2.27112292620782e-07	up
UBFD1	0.635171091644208	2.40002072959949e-07	up
RRP7B	0.750569501347712	2.45316754849832e-07	up
AFP	3.83107014824798	2.45430525280869e-07	up
C20orf96	0.752691846361188	2.46560499373171e-07	up
WDR76	1.25671419137466	2.46560499373171e-07	up
BCL9	1.10816729110513	2.46560499373171e-07	up
CYB5B	0.885079919137473	2.47204490572737e-07	up
NOB1	0.970104326145561	2.48543921586768e-07	up
RAN	0.631448126684642	2.48731498583257e-07	up
TSSC1	1.01074401617251	2.53875934229411e-07	up
LSM2	1.1570961051213	2.54123259944087e-07	up
ERCC2	1.10109653638814	2.55175522818667e-07	up
PIGZ	0.877636522911054	2.55327274251505e-07	up
NCAPG2	0.883160902964963	2.65350654424917e-07	up
IFT52	0.673130741239896	2.66945762851591e-07	up
PPP2R1A	0.770234636118607	2.6744512713997e-07	up
FOXK1	0.735484663072787	2.6744512713997e-07	up
MIER2	0.827358234501355	2.70988428090384e-07	up
ZNF70	0.754986280323453	2.73111257827609e-07	up
PGAP1	1.4720945148248	2.76325752995752e-07	up
APEX1	0.903749851752028	2.87621720541433e-07	up
TRIP10	0.817648746630736	3.19754648943997e-07	up
STOX1	1.47497001347709	3.23896364312495e-07	up
AGBL5	0.906131118598388	3.2802185874823e-07	up
TBCB	0.973402574123991	3.31159177248933e-07	up
FANCG	1.03990343665768	3.36048152421969e-07	up
UCK2	0.83109969002696	3.3755526780089e-07	up
SCML2	1.01095230458222	3.46788505930385e-07	up
CCDC34	1.07024071428572	3.5525622696578e-07	up
GNAL	0.929102088948793	3.60101734530236e-07	up
TSC22D1	0.763323638814029	3.62979090998626e-07	up
C1orf198	1.11037849056604	3.66071380148075e-07	up
RPLP1	0.645302560646911	3.71057349234581e-07	up
GLB1	0.787297452830195	3.71057349234581e-07	up
ANP32B	0.870946010781676	3.75521584600576e-07	up
POLE2	1.0943998787062	3.77768804672875e-07	up
KDELR1	1.00676557951483	3.81681938409487e-07	up
CCDC142	0.651904474393538	3.82181481506634e-07	up
RGL2	0.719749389038634	4.06836361165527e-07	up
H1F0	0.811563638814025	4.16563186657256e-07	up
C15orf41	0.768056064690034	4.29991522426872e-07	up
WHSC1	0.739727035040437	4.38173722387466e-07	up
NCAPG	1.42718739892184	4.41026698299265e-07	up
CLIC1	0.719287915543578	4.43778926178902e-07	up
SF3B3	0.741635040431277	4.43778926178902e-07	up
SV2A	1.33000752021564	4.48787376525128e-07	up
SSR2	0.660858221024268	4.49480933024587e-07	up
RPS8	0.643438409703512	4.52442945443867e-07	up
CENPK	1.47558227762803	4.5246673752439e-07	up
ZKSCAN3	0.79687853099731	4.52900873759422e-07	up
ZNF431	0.93789095687332	4.52914643703813e-07	up
PSMB4	0.756757223719683	4.52914643703813e-07	up
PRR3	0.900687048517526	4.57258333101449e-07	up
RPS18	0.63106994609165	4.65123917173113e-07	up
SMARCD1	0.70199121293801	4.67779610119892e-07	up
VWCE	1.09589960916442	4.73613848332186e-07	up
ZNF711	1.37377840970351	4.86003532736321e-07	up
SAP130	0.806736105121301	4.88907205204433e-07	up
ALG9	0.648218207547167	4.89531249415345e-07	up
SNRPA	0.87705994609165	4.95035287222894e-07	up
HABP4	0.936470377358495	4.95180288539792e-07	up
APBB1	0.67494094339623	4.95204800105613e-07	up
MATN3	2.71412737196766	4.95204800105613e-07	up
MUSTN1	1.44784005390835	5.05758943487587e-07	up
COLEC12	1.37447947439354	5.05758943487587e-07	up
DDB1	0.616634366576815	5.06826885055878e-07	up
PAAF1	0.786368504043129	5.11127889984568e-07	up
MAD2L1	1.28038615902965	5.15162487360122e-07	up
PM20D2	0.998759838274939	5.15162487360122e-07	up
CDC23	0.69236307277629	5.15162487360122e-07	up
ZMAT3	0.794605566037745	5.15162487360122e-07	up
TSPYL4	0.624744460916443	5.18033452635623e-07	up
TIGD1	1.17447691374663	5.23285841851212e-07	up
IGF2BP3	1.57580340970351	5.35504472802333e-07	up
C3orf33	0.69099467654987	5.38075633200164e-07	up
KIF11	1.49166807277628	5.39483702278711e-07	up
ZNF792	0.638131145552565	5.43549796284414e-07	up
TUBD1	0.614117708894882	5.50547524964378e-07	up
PCSK5	1.12497716981133	5.50547524964378e-07	up
STIL	1.17433560646901	5.54937955936347e-07	up
CXorf36	0.783406226415098	5.57436725342612e-07	up
KNTC1	1.19180809973046	5.58131319149248e-07	up
CELSR2	0.683910431266851	5.67396638925515e-07	up
KIF22	0.987286900269547	5.79660668242265e-07	up
FDFT1	1.10536962264151	5.79753959458365e-07	up
ARL2	1.02198750673855	5.79753959458365e-07	up
DCTN2	0.648156846361189	5.80617582738376e-07	up
XPO5	0.812533746630729	5.84404113399023e-07	up
TNKS	0.724376644204861	5.85685362605238e-07	up
GSTP1	1.68765526954179	6.01084476146201e-07	up
POLDIP3	0.657173315363885	6.05220631347838e-07	up
TMEM177	0.936684730458225	6.11718045342316e-07	up
PLD3	0.800785363881403	6.20982871752798e-07	up
CHST10	0.955809959568739	6.23849866493767e-07	up
ASAP2	0.838192708894884	6.25651589537588e-07	up
RBMX	0.702420552560652	6.38825286809031e-07	up
DRAM1	1.0313904986523	6.53379126261463e-07	up
LIN9	0.908088504043129	6.53379126261463e-07	up
FBXO31	0.972623153638823	6.57049481041576e-07	up
BMF	0.790416037735857	6.65266307855027e-07	up
NHEJ1	0.943479231805934	6.76815136942256e-07	up
HSP90AB1	0.656996091644221	6.80006769275891e-07	up
PYGO2	0.837575849056607	6.85906461648286e-07	up
NOMO2	0.658464690026959	6.85906461648286e-07	up
TPX2	1.5994886522911	6.94394256406325e-07	up
DDAH2	0.856227425876019	7.02184050608526e-07	up
RELN	1.46634249326146	7.03468204142234e-07	up
KIAA0195	0.72887235849057	7.04434832746407e-07	up
MTCH1	0.592684016172509	7.04496387612823e-07	up
POLR1D	0.659046846361198	7.06714189631094e-07	up
TRIP13	1.03562269541779	7.06771704079172e-07	up
AP3M2	0.837464029649601	7.11464551015318e-07	up
RPL35	0.709164919137473	7.15680499553875e-07	up
ZNF382	1.15041283018868	7.27393473882708e-07	up
DGUOK	0.788502452830192	7.40616760804469e-07	up
TUBB	0.654883018867933	7.4401952851625e-07	up
PRR11	1.24506851752022	7.59074638097756e-07	up
MCM4	1.19470532345014	7.61526655097891e-07	up
ANAPC7	0.682828450134778	7.67667050166028e-07	up
LLGL1	0.687719730458228	7.67668747514141e-07	up
FERMT1	1.41219908355795	7.67992177093649e-07	up
CASP2	0.754017035040437	7.93834391362141e-07	up
C1orf85	1.19052892183289	7.93834391362141e-07	up
PRR12	0.720702223719682	7.93834391362141e-07	up
SKA1	1.17861036388141	7.93834391362141e-07	up
FOXQ1	1.15965464959569	7.93834391362141e-07	up
SPC25	1.51452582210243	8.00817026769897e-07	up
CKB	1.24371787061995	8.02972535756265e-07	up
MTA1	0.65253092991914	8.16157323746991e-07	up
SOAT2	1.82550695417791	8.40797168286079e-07	up
CDK2AP1	0.739245633423185	8.47705912397742e-07	up
RERE	0.650452938005396	8.47892966634328e-07	up
NUF2	1.61488215633424	8.48418379084541e-07	up
EZH2	1.030503787062	8.68027849789002e-07	up
RPAP1	0.746903787062	8.68027849789002e-07	up
SNRPE	0.869836772237198	8.78638335283742e-07	up
DDR1	0.659039312668466	8.91106914785849e-07	up
ASF1B	1.31824508086254	9.02228603786929e-07	up
LTA4H	0.787047493261467	9.13171363775638e-07	up
NCAPH	1.29930933962264	9.20517771400892e-07	up
TUBA1B	0.708845579514831	9.3021789936396e-07	up
PAQR8	0.855715094339621	9.35533795852053e-07	up
MAP2K6	0.755499258760111	9.35688129643917e-07	up
TMEM216	0.8084491509434	9.37810930630744e-07	up
BUB1B	1.31330005390836	9.59760201869746e-07	up
ZNF581	1.06048420485176	9.7346203808174e-07	up
LOC728715	1.21691949460917	1.01002384755285e-06	up
CPSF1	0.852959137466303	1.01017906540506e-06	up
CTSC	1.14263715633424	1.01574707976123e-06	up
SULT1C4	1.35720442048518	1.0373258743888e-06	up
DUT	0.589886698113212	1.04755192231891e-06	up
SPON2	0.884689258760115	1.05744159882936e-06	up
XRCC2	1.42593553908356	1.05744159882936e-06	up
ZNF284	0.744711442048523	1.07156938452272e-06	up
PRIM2	0.767638059299194	1.0723538457134e-06	up
LOC654342	0.785453180593001	1.07831941662515e-06	up
VPS33A	0.684559150943403	1.09325743482708e-06	up
KIAA1462	0.780002601078169	1.09602227941354e-06	up
DEPDC1B	1.28203136118599	1.09828535939245e-06	up
NAP1L1	1.18934187331537	1.11057063834193e-06	up
BRCA1	0.919257803234504	1.11304444712894e-06	up
CENPF	1.65924198113208	1.1211456515649e-06	up
SERPINI1	2.06906227762803	1.12457726337109e-06	up
PPM1H	0.656282061994612	1.14603336131364e-06	up
BTBD2	0.894047169811323	1.16419694814688e-06	up
SLC26A6	0.859910754716984	1.17414277801223e-06	up
TMEM101	0.787602088948793	1.18236995288285e-06	up
FAM189B	0.928790242587613	1.19846813821903e-06	up
GINS2	1.22035722371968	1.20319389402911e-06	up
OGG1	0.606172439353105	1.2180454426354e-06	up
R3HDM1	0.85227035040432	1.22168030354588e-06	up
CDCA5	1.04403970350404	1.28398885636643e-06	up
ZNF646	0.663926536388148	1.29178082382478e-06	up
EVC	0.808106347708888	1.3008414752885e-06	up
GTF3C2	0.695654150943401	1.30973575556981e-06	up
CCT3	0.902464056603776	1.31661756874694e-06	up
BOD1	0.58089750673855	1.31969551777686e-06	up
MANBAL	0.844437587601083	1.33232918233808e-06	up
FKBP14	1.00377594339623	1.33564031909656e-06	up
QSOX2	0.628189272237199	1.33869375442133e-06	up
CBX5	1.169224393531	1.36887834532583e-06	up
UGGT1	1.00027540431267	1.37848706119101e-06	up
CDC25C	1.08056716981133	1.38354942883105e-06	up
ZNF772	0.730095000000004	1.38506023075502e-06	up
TLN2	0.630982129380062	1.39305848906038e-06	up
RAVER2	1.04214571428572	1.40013814268781e-06	up
PGM5	1.39927275381851	1.42061302615637e-06	up
CARM1	0.848236334231812	1.43076615842752e-06	up
FBLN1	1.44406284366577	1.43583842574297e-06	up
TTC28	0.587325363881398	1.44256513696167e-06	up
PDGFA	0.971007506738546	1.4667057011184e-06	up
SUV39H2	0.855056940700813	1.47181997629885e-06	up
CDC6	1.4425954986523	1.47488843321028e-06	up
YEATS2	0.670761738544476	1.47531135263022e-06	up
NOTCH3	0.944469932614558	1.47884257292791e-06	up
MME	2.40056459568734	1.48242582629636e-06	up
KIAA1549	0.664486792452831	1.48486453287943e-06	up
COL15A1	1.07936404312669	1.48486453287943e-06	up
FAM111B	1.10462153638814	1.48486453287943e-06	up
MND1	1.28289421832884	1.50308544617317e-06	up
DNMT1	0.661465943396228	1.51099362671729e-06	up
PCBP4	0.863748692722381	1.51099362671729e-06	up
CCDC88C	0.860828955525608	1.5279261213867e-06	up
GTF2E1	0.637184299191377	1.55683044231132e-06	up
EFNA4	1.25703747978437	1.56148177699622e-06	up
NUSAP1	1.08277729110513	1.56285787141148e-06	up
MDK	1.19922227762804	1.59387592528702e-06	up
RRP1B	0.639712547169816	1.60589606205138e-06	up
VAT1	0.854426859838279	1.63499269538749e-06	up
CLK2	0.648457264150954	1.6723055000531e-06	up
GTF2IRD1	0.768881765498658	1.68798745383951e-06	up
BUB1	1.44926269541779	1.6882342940562e-06	up
GDF11	0.807634784366578	1.70152960650168e-06	up
HCFC1	0.804357237196767	1.7382724333608e-06	up
NETO2	1.56251664420486	1.75935154544451e-06	up
RBL1	0.870975013477095	1.76246290705836e-06	up
TACC3	0.79863273584906	1.76338647261288e-06	up
CHAF1A	0.703206630727771	1.77229969098182e-06	up
PIGM	0.757641913746644	1.79348585840191e-06	up
GNPAT	0.912284811320761	1.79362986798492e-06	up
DLEU1	0.945722115902971	1.79922712870356e-06	up
LOC339803	1.02152540431266	1.81281105163935e-06	up
MYO1D	0.807519959568737	1.81475117024675e-06	up
LRIG3	0.961504231805934	1.84366116620704e-06	up
THRA	0.740170094339623	1.85264772928714e-06	up
KHSRP	0.806096711590305	1.85545450216226e-06	up
CASC3	0.617832816711591	1.861562270253e-06	up
MAP4K4	1.10439535040432	1.86990626948855e-06	up
NYNRIN	1.49066875336928	1.87708936998179e-06	up
HNRNPA0	0.657798908355808	1.87708936998179e-06	up
WDR46	0.649088989218337	1.89574407486883e-06	up
DLGAP5	1.52974351752022	1.90333676132034e-06	up
SNAPIN	0.763614865229121	1.9352091421977e-06	up
NOV	1.17679319407009	1.94491307299656e-06	up
CDCA8	1.03087888140162	1.94869237046238e-06	up
CNIH4	0.827258787061995	1.96872426743213e-06	up
C14orf93	0.649563328840969	1.97998105203767e-06	up
RPTOR	0.601958261455536	1.98717998139386e-06	up
UBAP2	0.631640862533699	1.99383688634945e-06	up
TCTN1	0.623853962264157	1.99819606790953e-06	up
HSPG2	0.940474487870624	2.05784336074328e-06	up
EXO1	0.98004809973046	2.10050424590519e-06	up
SERPINH1	1.05257039083559	2.10683894081145e-06	up
SLCO2A1	1.24989540431267	2.11374944209029e-06	up
SH3PXD2A	0.726123126684638	2.11909061883045e-06	up
PDPR	0.793948005390838	2.12087266441802e-06	up
RAPGEFL1	1.17198078167116	2.12673611655217e-06	up
PRMT1	0.839865539083561	2.17853828076351e-06	up
PSMD4	0.668244514824801	2.19241745552573e-06	up
DBN1	1.06882539083558	2.20943055984727e-06	up
POLR1A	0.82656847708895	2.21620044294199e-06	up
GINS4	0.867303072776286	2.23874551456494e-06	up
PYCR1	1.42710099730458	2.27318081120879e-06	up
KPNA2	1.28014198787061	2.27590512446545e-06	up
OTUB2	0.701300417789763	2.27829007069447e-06	up
TMEM99	1.07015074123989	2.31735255608377e-06	up
DYNLRB1	0.617417843665768	2.35231993753453e-06	up
RPS27	0.823267082210249	2.35231993753453e-06	up
RBX1	0.65312385444744	2.35575626485419e-06	up
SMARCC1	0.702101765498659	2.4790421799726e-06	up
B4GALT3	0.890150431266857	2.49670591006284e-06	up
KIFC1	1.06532353099731	2.49670591006284e-06	up
MFSD10	0.626149433962272	2.51070606983265e-06	up
RNF220	0.646132991913754	2.51070606983265e-06	up
FAM136A	0.821390983827498	2.53135660764484e-06	up
PPP1CC	0.876525539083572	2.55672216282656e-06	up
UNG	0.877368921832883	2.57529500151506e-06	up
BBS2	0.703320835579521	2.58551093073521e-06	up
STXBP1	0.999322210242596	2.71579252526369e-06	up
RPLP2	0.655616981132082	2.73251930104619e-06	up
ZNF740	0.583620997304592	2.76466618504263e-06	up
DMKN	0.934415552560647	2.77158137092486e-06	up
RPS10	0.755227392183292	2.77237947586278e-06	up
CNNM2	0.674047964959572	2.79611853605993e-06	up
STARD3NL	0.597195350404315	2.84619884876375e-06	up
ALG1	0.804140983827487	2.9590878449541e-06	up
FBXL12	0.755444326145565	2.98064533423503e-06	up
AP4M1	0.633451064690033	3.09576478717291e-06	up
FAM83D	1.00726919137467	3.12574740674547e-06	up
TCF3	0.679487789757415	3.12617781878475e-06	up
KSR1	0.638900660377369	3.15649692326206e-06	up
CGREF1	0.866262371967659	3.19655383238747e-06	up
SREBF2	1.00148498652293	3.2181679736759e-06	up
ZNF445	0.724612870619947	3.2313872929634e-06	up
C19orf48	1.20422171159031	3.23391444995754e-06	up
WBP1	0.737033265947899	3.24824792390249e-06	up
SLC38A6	0.689935997304591	3.28336796549969e-06	up
EIF2B4	0.728876981132082	3.29540184392618e-06	up
ZNF738	1.35075539083558	3.31754657845236e-06	up
RAD51	0.925685471698117	3.32270538015769e-06	up
SHROOM4	0.58327370619946	3.33508823746597e-06	up
COMMD7	0.593196927223723	3.34922650036999e-06	up
JARID2	0.719429622641513	3.46700145559638e-06	up
NR2C2AP	0.645649555256068	3.46700145559638e-06	up
RCN2	1.06889137466308	3.47416970331921e-06	up
ADAMTS6	0.820599878706203	3.52920041215075e-06	up
VPS72	1.06677602425876	3.53017953894537e-06	up
DTYMK	1.05884269541779	3.53173000824955e-06	up
TK1	1.00628704851752	3.59267825752786e-06	up
CHAF1B	0.907802816711594	3.65446631012493e-06	up
RUVBL1	0.737464528301892	3.68345355540063e-06	up
ATIC	0.99616438005391	3.69024108789948e-06	up
PACS1	0.709989541778983	3.71461402258499e-06	up
RNASEH2A	0.962948059299196	3.73386836759313e-06	up
STK25	0.750622816711591	3.73425988145746e-06	up
GYG1	0.598218652291107	3.80912721443546e-06	up
RPS28	0.699615633423189	3.80912721443546e-06	up
DCDC2	1.5938913477089	3.83526526767209e-06	up
RNF214	0.641059797843671	3.84225904413205e-06	up
HIST2H2AC	1.15935685983828	3.8676669691743e-06	up
MEA1	0.743876091644204	3.93102446708698e-06	up
COG2	0.752842088948792	4.00013910681377e-06	up
GINS3	0.685210714285719	4.08390089683726e-06	up
CDCA2	1.09213095687332	4.09072049390855e-06	up
STK36	0.643539353099731	4.09072049390855e-06	up
LZTS2	0.598669609164421	4.16617997685071e-06	up
TRIM24	0.823043504043129	4.20144537015853e-06	up
PRR15L	1.17518978436658	4.28500552320505e-06	up
ECT2	1.20114283018868	4.30223908985329e-06	up
PRUNE	0.923803584905663	4.30672198680911e-06	up
NME1	0.932023140161728	4.34486983363489e-06	up
TP53BP1	0.766801886792461	4.3634186416867e-06	up
MMP2	1.56691959568734	4.40208538091181e-06	up
RFWD3	0.711452088948787	4.53047168255741e-06	up
TMEM39A	0.694404703504052	4.54775035810109e-06	up
TMEM14C	0.653687398921843	4.67389396826865e-06	up
BRPF3	0.666293504043129	4.77022035098612e-06	up
TIMM22	0.729244339622651	4.83412798135065e-06	up
POLR3D	0.706352776280329	4.85174903524744e-06	up
BLMH	0.765576415094348	4.85174903524744e-06	up
CDKN2AIPNL	0.707794231805934	4.93998174697516e-06	up
STARD3	0.872206118598388	5.02241726124037e-06	up
CCDC97	0.710226778975748	5.13377665009358e-06	up
FANCF	0.749254649595694	5.13377665009358e-06	up
PPIH	0.591389622641514	5.31829457459747e-06	up
KDM1A	0.714388894878709	5.53536794902704e-06	up
RPL22L1	1.25528664420486	5.54519908594714e-06	up
KIF23	1.01333588948787	5.66927437527424e-06	up
SPINK1	3.36793157681942	5.67349311461741e-06	up
ENAH	1.11798990566038	5.71626723082661e-06	up
TOMM20	0.80398669811321	5.71626723082661e-06	up
HN1	0.796363059299196	5.88030916100378e-06	up
NONO	0.589208369272248	5.89881419932213e-06	up
COL2A1	1.17431974393531	5.92499865822594e-06	up
TTK	1.46921623989219	6.02527091283145e-06	up
NDC80	1.07097997304582	6.14632040776745e-06	up
RPS25	0.582421556603782	6.20565534195757e-06	up
GTF3C5	0.660428881401627	6.30285213295678e-06	up
C1orf112	0.976627843665771	6.30285213295678e-06	up
KLHDC3	0.760968140161737	6.47961934368858e-06	up
ZDHHC16	0.725248301886802	6.47961934368858e-06	up
FAM178A	0.823235363881404	6.55810707537003e-06	up
ZNF416	0.6776112264151	6.56933603796714e-06	up
CCT7	0.65647943396227	6.56933603796714e-06	up
KIAA1377	0.71562041778976	6.57230391579531e-06	up
SPRY1	0.629975350404317	6.57923080287794e-06	up
MTX3	0.742515795148257	6.59581875156784e-06	up
RRP7A	0.658593059299191	6.60210410888174e-06	up
FIGNL1	0.657046482479788	6.61593899973974e-06	up
ADRBK2	0.986792749326153	6.63633261135186e-06	up
IMMP1L	0.662142735849057	6.64317577905812e-06	up
PPP1R2	0.60196566037736	6.70402058412346e-06	up
PPOX	0.584797938005394	6.75692350402348e-06	up
LAMA3	0.965291927223724	6.75692350402348e-06	up
RNF25	0.658937035040426	6.95255688916362e-06	up
PKN1	0.687640040431273	6.95576752721055e-06	up
TRMT112	0.609991374663084	7.02090128465523e-06	up
SLC12A4	0.623747021563348	7.05914529891266e-06	up
TEAD2	0.930035053908358	7.09401922852427e-06	up
MIF	0.788506657681946	7.15632484938222e-06	up
SRGAP2	0.765553221024263	7.16273447159175e-06	up
ZNF286A	1.02462483827493	7.16328595609516e-06	up
HJURP	1.14626190026955	7.36473365382993e-06	up
TMEM69	0.599632088948796	7.38608019519955e-06	up
MMD	1.05147637466308	7.3889420414453e-06	up
TMEM67	0.59614474393531	7.41199533382501e-06	up
CENPL	0.812224784366584	7.45854204044172e-06	up
WDHD1	1.01229986522911	7.46199821626827e-06	up
FAM86B1	0.672234703504041	7.50086869675924e-06	up
KIF26B	0.843419420485179	7.59921839544294e-06	up
KIF2C	0.85708443396227	7.67837537920602e-06	up
KIAA1919	0.668320283018868	7.79734135290515e-06	up
PLK4	1.10317424528302	7.87484951929986e-06	up
ZNF880	0.638972021563347	7.8825454735836e-06	up
POLQ	0.741345835579515	7.88847168208466e-06	up
PCP4	1.78415978436658	7.89306729755166e-06	up
SLC39A10	1.1815598787062	7.96289113341395e-06	up
POLH	0.720609609164427	8.04107506438746e-06	up
GSTM3	0.823870983827498	8.15839406862167e-06	up
RAD51AP1	1.08230270889488	8.17989317138662e-06	up
LIG3	0.609774636118603	8.27281853226135e-06	up
PRMT5	0.668162021563353	8.39970734046182e-06	up
GCN1L1	0.656133396226418	8.43686506375362e-06	up
KCNJ5	1.16520161725068	8.47479095492276e-06	up
TMC7	1.11701005390835	8.50358890078864e-06	up
TLCD1	1.25251467654987	8.58216109949594e-06	up
PRKD1	1.2113701347709	8.62758130823622e-06	up
TM9SF4	0.644087964959569	8.64537361386036e-06	up
DDX11	0.721759991015277	8.76470581294058e-06	up
FAM171A1	0.72884650943397	9.01346481300598e-06	up
CDCA4	0.801561064690033	9.14219501379093e-06	up
SH3PXD2B	0.905750943396235	9.15734454009413e-06	up
IKBKAP	0.986832345013475	9.16114983466577e-06	up
RNF26	0.873137196765501	9.17847777429772e-06	up
ITGAE	1.04943498652291	9.30031920318213e-06	up
ANAPC1	0.74368241239893	9.48732306893941e-06	up
TMEM117	0.73248831536389	9.49113769801773e-06	up
ZNF710	0.633055943396235	9.55392951908457e-06	up
MANSC1	0.63129853099731	9.82049989247654e-06	up
HNRNPA1L2	0.706215822102427	9.82718760869792e-06	up
CDRT4	0.776196253369271	9.82718760869792e-06	up
ZNF283	0.760032601078172	9.83277384343077e-06	up
POLL	0.603834690026957	9.9064269909269e-06	up
OTUB1	0.654066536388143	9.9257377119015e-06	up
CREB3L4	0.784837547169816	9.9257377119015e-06	up
ARHGAP11A	1.30720211590297	9.97813141695177e-06	up
TIMELESS	0.665715431266846	1.01799706972215e-05	up
LRRC16A	0.870431401617251	1.01933652127105e-05	up
ARID3A	0.740261091644212	1.02563904983682e-05	up
FAM175A	1.00869602425877	1.02947358736953e-05	up
RNASE1	1.10672238544475	1.03535607134305e-05	up
FIBP	0.759480539083562	1.06824562530728e-05	up
ZNF687	0.77862509433962	1.07462855877141e-05	up
SLC5A9	1.28483978436658	1.07855970669896e-05	up
TSC2	0.617795956873312	1.11423412394982e-05	up
TOR3A	0.842998167115902	1.13118090104969e-05	up
TRAF7	0.624755229110519	1.13958482306926e-05	up
PGC	2.83328035040431	1.14614706427005e-05	up
QPCT	1.0346552560647	1.1527098862454e-05	up
PPP1R9A	0.865040229110519	1.1527098862454e-05	up
CDCA3	0.851026320754719	1.16651957509254e-05	up
ZNF692	0.592768301886794	1.18170193889241e-05	up
RANGRF	0.734561347708905	1.19387633400334e-05	up
AFAP1	0.727171630727768	1.2044561627176e-05	up
NAGPA	0.763220646900275	1.2230348118275e-05	up
PHF19	0.624790525606477	1.23666542889226e-05	up
DGKD	0.790618194070086	1.24427580717158e-05	up
OLFML2B	1.43550696765499	1.24913612161607e-05	up
MSTO1	0.763161071428573	1.25497079037242e-05	up
CST1	2.94652287061995	1.32900750185848e-05	up
EIF3G	0.664801442048521	1.33802740847088e-05	up
IGSF1	2.05435025606469	1.3467798595602e-05	up
PLXDC1	0.83087900269542	1.37228246675347e-05	up
USP27X	1.06095863881402	1.38001123226684e-05	up
ZSWIM1	0.756516859838284	1.38163419796484e-05	up
MRPL9	0.868412587601089	1.39835651812052e-05	up
SMO	0.745131239892187	1.40578268477836e-05	up
FANCD2	0.913250862533698	1.40969300999397e-05	up
STK33	0.817120997304589	1.42113692085903e-05	up
TPD52L2	0.616002830188686	1.42910654434141e-05	up
CANT1	0.61430320754717	1.46421828696473e-05	up
LIMK1	0.696032371967664	1.48429450419291e-05	up
BEX4	0.671230862533699	1.50484667813665e-05	up
CDC25A	0.9997095148248	1.5590425122226e-05	up
ZNF563	0.861440525606475	1.5590425122226e-05	up
UBTD2	0.629888126684643	1.61577256662289e-05	up
SEZ6L2	0.925934959568735	1.64645011561777e-05	up
KIF4A	0.874238827493264	1.65123359374579e-05	up
ELOVL1	0.787576886792456	1.65332346023705e-05	up
CHEK2	0.610349838274935	1.67318186109916e-05	up
PVRL1	0.794189973045828	1.67318186109916e-05	up
FKBP9	0.638493719676554	1.69275695766482e-05	up
HNRNPA1	0.641521919137467	1.69938105869973e-05	up
ATAD5	0.82956221024259	1.73724596965241e-05	up
TMEM147	0.763866064690035	1.74922054482391e-05	up
MRPS27	0.614702951482489	1.7587077039604e-05	up
ARHGEF11	0.599679123989226	1.76620373973455e-05	up
B3GALNT2	0.604700485175204	1.7689198068082e-05	up
EFTUD2	0.607615525606473	1.80565009480912e-05	up
C1QTNF6	0.676304892183288	1.81020990077346e-05	up
DGCR2	0.593634959568741	1.8170384011944e-05	up
GLUL	0.937978571428577	1.82217905705204e-05	up
ATXN7L3	0.620286940700817	1.829543002026e-05	up
FUS	0.675200592991914	1.83255020223819e-05	up
LPCAT2	1.09282456873316	1.83991002720417e-05	up
COL4A1	1.12016319407009	1.85550656146063e-05	up
MFSD5	0.798227843665772	1.85550656146063e-05	up
USP39	0.593256334231818	1.85950414423937e-05	up
PRCC	0.751078692722379	1.87530661187821e-05	up
GPR56	0.725855606469003	1.89780068457867e-05	up
PTBP1	0.623627493261468	1.91902222571333e-05	up
PMF1	0.710654743935313	1.92169572820048e-05	up
TMEM9	0.666295094339633	1.92718028192163e-05	up
ERGIC3	0.721519878706207	1.94827559105335e-05	up
ZNF490	0.619379380053905	1.94827559105335e-05	up
ZSWIM3	0.638451199460922	1.99154329245014e-05	up
NUP155	0.702598962264155	1.99263789875886e-05	up
TKT	0.846578571428582	2.02755057388735e-05	up
SLC22A11	1.08859063342318	2.03617836844775e-05	up
CDK16	0.714540889487873	2.03617836844775e-05	up
GMNN	0.676598059299192	2.10029959887322e-05	up
C1QTNF3	1.38690571428572	2.10807583499716e-05	up
MCRS1	0.607032169811326	2.14020826564636e-05	up
NUP210	0.879814986522922	2.16672442305063e-05	up
NBR2	0.662460390835587	2.16672442305063e-05	up
SNRPN	1.23645118598383	2.17394400470903e-05	up
MEST	0.979781253369273	2.23046992619664e-05	up
TMEM184B	0.710777318059302	2.26293439537764e-05	up
GSTCD	0.713503665768197	2.27251442312844e-05	up
ZBTB9	0.716819285714288	2.29780248854708e-05	up
PTCH1	0.994686293800539	2.30853788877284e-05	up
B3GNT1	0.925618194070084	2.31594799957363e-05	up
SLC2A1	1.57806628032346	2.31718515121703e-05	up
TMEM206	0.637861657681944	2.32379031178071e-05	up
ERP27	1.70761330188679	2.33095367247475e-05	up
ACP6	0.636249164420493	2.35875430656665e-05	up
HEATR1	0.904152385444743	2.37953224150987e-05	up
SP5	0.931301603773587	2.41851126597722e-05	up
GBAP1	0.79592750673855	2.4308307351216e-05	up
PART1	1.94921179245283	2.45590519674055e-05	up
SMG5	0.626060148247978	2.47831747682484e-05	up
ZNF142	0.590125889487876	2.47831747682484e-05	up
FTSJ1	0.583230242587606	2.48810567701695e-05	up
RFX7	0.795836037735855	2.50073871976027e-05	up
TRMT1	0.606447102425878	2.51901092862775e-05	up
SF3A2	0.686641293800541	2.53181024721414e-05	up
TNFSF4	1.32635262803235	2.54792874222411e-05	up
ISYNA1	0.940380929919137	2.56375600749071e-05	up
LIG1	0.644463894878713	2.57599819441283e-05	up
CDK2	0.583603504043129	2.57834666638177e-05	up
HEY1	1.11176287061995	2.59434791678544e-05	up
PSMB5	0.911222115902977	2.5943743425617e-05	up
COPS6	0.616891563342325	2.63176610478894e-05	up
PELP1	0.699955835579516	2.63568545035316e-05	up
GAS2L3	0.990027412398927	2.64003249799446e-05	up
VGLL4	0.625234770889493	2.66641795201612e-05	up
SENP1	0.754582183288415	2.69465837067927e-05	up
GDNF	0.5872740296496	2.69739375017865e-05	up
SHCBP1	0.838283490566043	2.72865278694475e-05	up
ZNRD1	0.838397331536397	2.75151653733212e-05	up
CC2D2A	0.63938822102426	2.77461437060662e-05	up
RBP1	1.13059482479784	2.89861655606832e-05	up
MTR	0.733269892183298	2.92756182596798e-05	up
SRCRB4D	0.789413517520221	2.93096140207429e-05	up
LIPT2	0.64306576819407	2.97073585589365e-05	up
USP5	0.741635175202161	2.98168262020865e-05	up
TDRKH	0.764454690026959	2.98168262020865e-05	up
UBE2Q2	0.662935592991915	2.98168262020865e-05	up
COMMD4	0.583880808625342	2.99449444187497e-05	up
LRRC41	0.655440876010788	3.02605291224449e-05	up
RPUSD3	0.990056711590297	3.02605291224449e-05	up
LAMB2	0.620470902964966	3.20156647659539e-05	up
SH2D4A	0.842191253369283	3.20156647659539e-05	up
ETV5	1.00328587601079	3.20459834679175e-05	up
DAGLA	0.698469299191374	3.21066440588674e-05	up
MBNL3	1.0604520754717	3.22409559504645e-05	up
LOXL4	0.938228814016175	3.2303950186059e-05	up
MYCN	1.74644892183289	3.36616712178615e-05	up
ZNF280C	0.763497021563348	3.45831834710867e-05	up
SEPN1	0.734796671159037	3.48795950776278e-05	up
TCF7	0.605109770889493	3.50401765494016e-05	up
MPPED2	1.45367226415094	3.50401765494016e-05	up
LOXL2	0.93462828840971	3.51098865287793e-05	up
SMYD5	0.663206846361193	3.63724911587869e-05	up
C12orf75	1.08200382749326	3.63724911587869e-05	up
KIF15	1.05476849056604	3.66192004400719e-05	up
FDPS	1.07227200808626	3.79896465840387e-05	up
SMOC2	1.2823352425876	3.91500798358727e-05	up
MYBL2	1.22988871967654	3.98138617267111e-05	up
NEK2	0.975835849056605	4.00259240421779e-05	up
LGALS3BP	0.829520336927228	4.00259240421779e-05	up
WASF3	0.961633490566034	4.04914029221727e-05	up
WNK4	0.956899312668469	4.06460960306235e-05	up
RIC8A	0.58194393530998	4.07690092038327e-05	up
BRIP1	1.03409307277628	4.08081215526616e-05	up
KIAA0907	0.603977628032348	4.08357893794422e-05	up
SLC39A13	0.629821805929925	4.08863718579824e-05	up
ZFP14	0.754141145552564	4.09412843496885e-05	up
CCT5	0.664685592991921	4.12042399379047e-05	up
LMNB2	0.736218045822108	4.12042399379047e-05	up
RPL10	0.587671091644204	4.15885365758427e-05	up
CAPNS1	0.674533611859847	4.17784412133883e-05	up
ZRANB3	0.854248261455531	4.24099133916375e-05	up
S100A10	0.872536792452841	4.26571212978651e-05	up
CASC5	0.912651698113208	4.27275021597666e-05	up
B4GALT7	0.590470768194075	4.27275021597666e-05	up
ZNF623	0.588736886792462	4.33110977962909e-05	up
NOP56	0.661422048517528	4.34930295090189e-05	up
LPCAT1	0.741781145552567	4.36131638333178e-05	up
SNRNP200	0.592935417789755	4.41598501790164e-05	up
NPR2	0.790499555256073	4.51857400441108e-05	up
CKAP2L	1.07232746630728	4.57708939272584e-05	up
ALG8	0.62035144204852	4.57708939272584e-05	up
GYLTL1B	0.811819865229112	4.7184469844975e-05	up
CYGB	0.723128167115904	4.73396485240757e-05	up
GPD1L	1.17224239892184	4.75181665051883e-05	up
DOK4	0.668307358490571	4.75589870297579e-05	up
C17orf75	0.608075080862538	4.8331610311915e-05	up
TTC13	0.655864568733159	4.84261953173716e-05	up
SLC6A9	1.04549036388141	4.85119901025203e-05	up
FADS2	1.59320747978437	4.87460537797419e-05	up
CCNF	0.817527493261462	4.88490277701934e-05	up
FBLN7	0.644760902964964	4.88651512066583e-05	up
COL4A2	1.05242978436658	4.89623463092965e-05	up
SLC13A3	1.33097235849058	4.91985691138158e-05	up
CIRBP	0.651374285714294	4.93376456752212e-05	up
CORO2A	0.842739326145554	4.97841330584028e-05	up
UBE2C	0.914158881401619	5.0798859748804e-05	up
TRIM16L	0.967728126684645	5.28856337255849e-05	up
EIF4A2	0.750463942048519	5.37709050077079e-05	up
VANGL2	0.975347035040434	5.37919368218248e-05	up
STRA6	1.331307574124	5.39930200762773e-05	up
FGFR3	0.658695485175214	5.40918902652917e-05	up
XPR1	0.602164366576822	5.42860096952412e-05	up
C17orf49	0.842420458221032	5.44427500363286e-05	up
CENPV	0.994406320754722	5.48890086418647e-05	up
ZBTB7C	0.851788153638822	5.4997237266378e-05	up
PRKCQ	0.638767897574129	5.52361927354767e-05	up
SNAI2	1.05338362533693	5.58153038319674e-05	up
POLD1	0.799620040431272	5.58153038319674e-05	up
ADAM9	0.762566024258771	5.72896612302362e-05	up
ATP6V1F	0.706689690026955	5.82158521471772e-05	up
PLEKHJ1	0.71645940700809	5.83228086181373e-05	up
ACD	0.606885539083564	5.91597286482709e-05	up
ABHD4	0.676620619946094	5.91904824631049e-05	up
H2AFX	0.822660390835587	5.93179541849941e-05	up
MRPS23	0.659783113207553	5.93194207964365e-05	up
ABI2	0.611655970350405	5.93606021567102e-05	up
LMAN2L	0.742988342318065	6.03156742376126e-05	up
TROAP	0.632060633423185	6.06760264992191e-05	up
GLT8D1	0.65187514824798	6.15855814992401e-05	up
PPM1G	0.697460471698117	6.26412641604785e-05	up
CDK5	0.696998153638819	6.44747178616248e-05	up
TYRO3	0.977769312668463	6.44747178616248e-05	up
HIST1H2BK	0.938363551212941	6.55184521716881e-05	up
KIAA1524	0.867505660377362	6.59828810941513e-05	up
PRKDC	0.625571334231811	6.75449401923383e-05	up
UBQLN4	0.664989467654994	6.75687168792441e-05	up
TMEM109	0.703529824797856	6.81771094073527e-05	up
LDOC1	1.2051374393531	6.82919686701352e-05	up
POLR2H	0.65106800539084	6.82919686701352e-05	up
DEPDC1	1.15624358490566	6.93766356166938e-05	up
SCAMP3	0.711041361185988	7.4945548788516e-05	up
BCL11A	1.19693637466308	7.69593090968403e-05	up
ATP5SL	0.717982075471708	7.7571514889993e-05	up
AMPD2	0.627626617250682	7.75801365310956e-05	up
SPRYD3	0.61933741239892	7.82982223194496e-05	up
STIP1	0.688516320754717	7.86576035847204e-05	up
HOXA4	0.744699110512133	7.91205470448828e-05	up
APBA2	0.892933504043129	8.04657439403886e-05	up
RNF7	0.604504716981137	8.36417398346403e-05	up
FN3KRP	0.608701981132082	8.84739211785573e-05	up
SLC6A6	0.666767978436662	9.0109308470454e-05	up
SNORA73A	0.807157412398926	9.05164144406429e-05	up
HIST1H2BC	0.867681320754723	9.32124466780205e-05	up
LTBP3	0.741985283018872	9.69967288846972e-05	up
ZAP70	1.20009657681942	9.7710652851749e-05	up
TBC1D4	0.648960067385451	9.82400266957158e-05	up
ZNF248	0.881008207547172	9.84363176247804e-05	up
GNAI1	0.765340444743945	0.000100382605348656	up
NEDD8	0.62395063342319	0.000101288350925874	up
RPL39L	0.810651536388144	0.000102239644606694	up
NEU1	0.753832605570535	0.000103203881335009	up
CENPH	0.825996105121297	0.000104161920506139	up
CCR6	0.653861657681946	0.000104894387134853	up
NKIRAS2	0.608265606469004	0.00010608646404804	up
DNAH17	0.679577511230907	0.000106163142768953	up
FANCA	0.616379137466311	0.000107108114559728	up
LOC100288637	0.649926226415096	0.000107477811070191	up
EPS8L3	0.923410754716985	0.000108799642908584	up
KIF20B	0.786173719676554	0.00010996249972771	up
ZNF426	0.709883032345018	0.000110007298663168	up
DACT1	1.0841084231806	0.000111335670913136	up
EPHB4	0.693363840970354	0.000112617035037132	up
AKIRIN2	0.602837385444751	0.000113261091661982	up
CIT	0.788300619946094	0.000116409157314948	up
GPAA1	0.794236078167126	0.000118522550116196	up
HDAC2	0.712391940700806	0.000118522550116196	up
SEMA3C	1.34813051212938	0.000119027432156281	up
RPS23	0.612951671159029	0.000121908861726354	up
TRO	0.617252547169813	0.000123337266421021	up
MTMR2	0.750612816711587	0.000123565379895337	up
NUP133	0.645682398921841	0.000126767011588105	up
C15orf61	0.639947021563352	0.000129839610277012	up
PCNXL3	0.581520835579513	0.000133958174547072	up
DUSP9	1.56882380053909	0.000134402254373748	up
BCAT1	0.755900094339629	0.000135687105243999	up
SOX13	0.661387331536393	0.000135887420217887	up
CYP51A1	0.799617291105136	0.000136362372376363	up
MAZ	0.642898140161732	0.000140462191680926	up
BRCA2	0.661325256064694	0.000143482871833565	up
DSCC1	0.601296239892188	0.000144510847414539	up
FAM161A	0.601381307277632	0.000145324807955127	up
CLN6	0.691938665768204	0.000148573709692884	up
ERAL1	0.660149676549873	0.000148903393288499	up
VRK1	0.803874824797847	0.00015195697400538	up
CSNK1G2	0.597795242587617	0.000153308522212707	up
HMGB2	0.811899083557956	0.000155832557846607	up
CSPG4	0.647219474393532	0.00015619653206372	up
PDCD2L	0.662822870619948	0.000157211216250321	up
PPAT	0.650094541778974	0.00015748439979661	up
KREMEN1	0.734306644204851	0.000157876115974384	up
RPL17	0.644324411500451	0.000158893912808156	up
ATP10A	0.777627048517525	0.000160291228999645	up
CPXM1	1.14424219676551	0.000161907775210775	up
PTPRG	0.662944649595692	0.00016267669024968	up
FGFR4	0.994838733153648	0.000162824459744273	up
PPT1	0.674533921832888	0.000165227461263826	up
OSBPL3	0.711767668463615	0.00016653691099071	up
ZNF320	0.768303072776281	0.000166814653994431	up
MIPOL1	0.716487129380052	0.000167550988704095	up
SCAMP5	0.738718342318062	0.000168933999827045	up
DCTPP1	0.811096994609173	0.000169787267204019	up
C9orf37	0.590910929919141	0.000171654401819841	up
C1GALT1	0.94404799191375	0.000172929709076842	up
ACACA	0.714577061994616	0.000174837401944683	up
VARS	0.686697897574129	0.000178415200166382	up
LYPLAL1	0.743157843665772	0.00018078149776859	up
ACTR8	0.611534528301888	0.000180891033250962	up
RAB4A	0.667376212938008	0.000183264683221021	up
CIB2	0.821314474393533	0.000183892146696203	up
HSD17B7P2	0.799750384097042	0.000187096557022328	up
ICK	0.709825579514831	0.000188594953492	up
FANCE	0.640552870619949	0.000191618447950563	up
STXBP4	0.700907964959572	0.00019177095136458	up
ANGPTL2	0.854659528301896	0.00019208711086783	up
RPS7	0.813707210242589	0.000193602664570238	up
RPS3A	0.681261954177902	0.000195393538273852	up
VWF	0.982240566037745	0.000198257001513407	up
RPRD2	0.624723328840973	0.00020039194003973	up
ACTG2	1.63382690026955	0.000202070238072127	up
FAM57A	0.797792681940706	0.000202328481905379	up
RCOR3	0.660424029649603	0.000202588189126655	up
MID1	0.629289528301889	0.000205919028124579	up
SLC38A11	1.23221729110513	0.000207348599399519	up
DNM1	0.771289460916444	0.0002074173906186	up
TBCE	0.685063261455528	0.000207948929457649	up
SKA2	0.874772688679246	0.000209848956205827	up
CDCA7L	0.757104312668465	0.000215676749234682	up
ZNF605	0.615002156334236	0.000216538540613912	up
ARHGEF9	0.631026212938006	0.000220697299331143	up
C12orf57	0.657552628032347	0.000221877296641174	up
CEP55	0.611644865229113	0.000222808109284466	up
ZNF514	0.594751792452834	0.000226310602471884	up
CHKA	0.713000498652296	0.000226749828834373	up
EXTL3	0.685426266846366	0.000230014632900245	up
RPGRIP1L	0.75926885444744	0.000232417221952004	up
STEAP2	0.964705363881407	0.000238273788744624	up
SLC1A5	0.683311880053912	0.000239901242329055	up
ENC1	0.598290121293813	0.000240384346369218	up
KDM5B	0.689043962264156	0.00024051229968649	up
CENPE	0.838217439353104	0.000245495069108747	up
SACS	0.908064878706205	0.000247782001343384	up
SNRPC	0.585212708894888	0.000252132389850691	up
SLC35B2	0.695089528301892	0.000253548428651165	up
VCAN	1.7086065902965	0.00025423745244589	up
IQCH	1.01622641509434	0.000254693613789783	up
GEMIN7	0.639403571428579	0.000256869317667377	up
LCLAT1	0.631967277628039	0.00025719612182191	up
THOC6	0.639174056603776	0.000258891817360463	up
HIST2H2BE	0.935874299191381	0.000259545844755148	up
HSPA12A	0.653127156334232	0.000260025306568535	up
GOLPH3L	0.627894703504047	0.000263023149085814	up
CASK	0.606114743935322	0.000264350977161228	up
TDGF1	1.28202446091644	0.000264812729137033	up
SPNS1	0.63038645552561	0.000268508882454632	up
RPS27A	0.6752270754717	0.000275147853725374	up
STK39	0.788058153638816	0.000275147853725374	up
SALL4	0.82986176549865	0.000275855060120071	up
KIAA1244	0.752633113207551	0.00027601748297465	up
ZNF358	0.633536212938013	0.000278258102826222	up
RDH11	0.6300863477089	0.00028246516601206	up
FSCN1	0.762975943396237	0.000283114639473906	up
MYBBP1A	0.600802371967657	0.000283299437588958	up
JRKL	0.592652129380059	0.000293930740700167	up
B3GALTL	0.600809164420489	0.000295087238106202	up
RNASEH2C	0.637100013477095	0.000295087238106202	up
TSPAN18	1.47586539083558	0.000295104777489019	up
DLL4	0.707302425876012	0.000295563636703102	up
HMMR	0.837533854447443	0.000299818785552722	up
LYPD1	1.09972137466308	0.000301557610847546	up
LAMB1	0.920902493261469	0.000307095186329236	up
PGAP2	0.691806873315366	0.000307136577344526	up
ANO10	0.734640485175203	0.000311067182872685	up
IHH	0.764997789757416	0.000316789977323777	up
RAB23	0.802190229110516	0.00031736813667297	up
LRIG2	0.611048396226416	0.000321015536360219	up
TAF1A	0.7840221967655	0.000323961796818192	up
TMEM115	0.587554097035046	0.00032440125352066	up
NLE1	0.588519811320763	0.000336054127004713	up
MCAM	0.735380862533697	0.000336338469399109	up
AURKB	0.830744460916445	0.000339101032585749	up
FAM127A	0.639873045822101	0.000341571773621876	up
RPL9	0.600198921832886	0.00034235910915393	up
CETN2	0.583660377358497	0.000343381086424079	up
TSPAN15	0.675646388140168	0.000343962468972155	up
TPM2	0.806902964959575	0.00034919827315174	up
PLAT	0.907137129380055	0.000350891962999598	up
PEX11B	0.594486374663084	0.000354483799247848	up
CAPG	0.693892601078171	0.000369003039009945	up
NRM	0.921747996406111	0.000371373186732602	up
SRM	0.681389582210244	0.00039334203147848	up
GPR133	0.875075283018869	0.000394808745021695	up
DNAH14	0.851581689128487	0.000395969174055156	up
REEP4	0.680812668463617	0.000407066872415922	up
DSN1	0.593716347708897	0.000409776229502894	up
SYT11	0.912277331536386	0.000412856609766587	up
SSTR1	0.786443598382757	0.000413162304040734	up
SASS6	0.690460188679245	0.000414342000717405	up
GAL3ST1	0.894760727762808	0.000415741550748141	up
PBX1	0.861561455525617	0.000417912639312353	up
IPO4	0.677675997304584	0.000420929723376003	up
MCM8	0.805270687331539	0.000425625546637936	up
PCOLCE2	0.732523396226421	0.000448957536259605	up
AMACR	1.11532111859839	0.000454681407075081	up
PLXNC1	0.710627601078174	0.000455070753875535	up
NTM	0.782599097035049	0.000459317092776215	up
ATAD2	0.696894272237203	0.000465074575678493	up
MAP1B	0.98835423180593	0.000466547839346127	up
EFEMP2	0.879530673854457	0.000468951120801488	up
TIMM9	0.589957991913751	0.000468957478487487	up
YIPF2	0.623272345013484	0.000470042482667647	up
RAP2A	0.585938989218328	0.000473932103883331	up
ZWILCH	0.593911954177899	0.000476013832156671	up
PDZRN3	0.793369137466311	0.000506948083245978	up
KIF2A	0.697027776280325	0.000511491305274528	up
UBE2S	0.793710134770894	0.000529185163860418	up
PLOD3	0.598680633423189	0.000529674686321301	up
CCNE1	0.613356091644206	0.000534725900019012	up
TFB1M	0.629239218328848	0.000534897479963331	up
HIATL1	0.601477035040428	0.000536952292586113	up
SYT15	0.613950040431269	0.000538449620544721	up
IQGAP3	0.779734326145554	0.000545984170050993	up
ZNF594	0.778472789757415	0.000548215040436244	up
ERMP1	0.694753153638823	0.00055776673731279	up
B3GNT5	0.88175591644205	0.000558123792168539	up
KIF14	0.905632938005396	0.000558940420753721	up
SGCB	0.813051805929919	0.000563733238745298	up
FMOD	1.36103797843666	0.000566787071072732	up
IKBKE	0.587256415094346	0.000570977779702277	up
SH3YL1	0.623190323450133	0.000572515676374181	up
TOMM34	0.627004555256065	0.000581709780703048	up
LMNB1	0.638231981132083	0.00058273037143173	up
METAP1	0.58190219676551	0.000594568738060541	up
C14orf1	0.613739892183299	0.000596042408338719	up
NR2F6	0.689128423180602	0.00059653189984307	up
TMEM150A	0.617181415094345	0.000598063207303702	up
TESC	0.74527103773585	0.000602040479919716	up
DCAKD	0.599171617250674	0.000605608109566287	up
SLC22A23	0.601021280323456	0.000607022961850985	up
TSPAN13	0.684477115902968	0.000608940633299438	up
ACTA2	1.01803847708895	0.00061750292484187	up
RPP21	0.652368301886805	0.000636757147821182	up
SCRN1	0.894080552560651	0.000639278415931737	up
FAM64A	0.798805485175204	0.000657174874833945	up
FAM13C	0.586806172506745	0.000662701219129861	up
ZNF189	0.694631522911056	0.000671605101964103	up
FBLL1	0.617621711590303	0.000679482952280922	up
CERKL	0.60056654986523	0.000695558565542626	up
RFC4	0.682867277628037	0.000697585067461871	up
OSGEPL1	0.612133315363883	0.000707608180790381	up
G6PC3	0.619959460916446	0.000714355233204635	up
IQCA1	0.827598274932618	0.000725703541237248	up
MYH7B	1.33107548517521	0.000726643346940574	up
PNMA3	0.756794851752032	0.000727045459587607	up
GPX8	0.923755458221029	0.000735676315483513	up
CD200	0.843544123989221	0.000743505934329505	up
MVD	0.802511280323458	0.000751595313177342	up
BZW2	0.636264905660385	0.000757980269932207	up
TACC1	0.646177803234503	0.000770883377835156	up
LINGO1	0.744725404312671	0.000779210807564108	up
GJC1	0.729279541778981	0.00078105790485068	up
OLFML3	1.12667280323451	0.000785696290412646	up
CLGN	0.914856900269545	0.000805993783687994	up
KCNJ10	1.20673982479784	0.000816001067539626	up
ESM1	0.834746361185987	0.000830730637668174	up
RUVBL2	0.622691832884099	0.000831657053539333	up
CKS2	0.952265053908361	0.000836598724629822	up
EXOSC5	0.642226994609167	0.000836949587108905	up
MYH10	0.626077061994611	0.000842533886357925	up
CMTM3	0.664622250673863	0.000849275622200517	up
SNORA70	0.636071361185991	0.000853905571506072	up
SLC1A3	0.77342606469003	0.000854319510561009	up
CA12	0.863741105121295	0.00085786101142191	up
RCC1	0.633946105121297	0.000870570128050386	up
NENF	0.628445673854451	0.000879077902702383	up
COL1A1	1.35242278975743	0.000898628383066309	up
PCDHB14	1.0079826954178	0.000917689758531676	up
QPRT	0.715160013477101	0.00091862483616819	up
FREM1	1.42888982479785	0.000925617523902731	up
VPS45	0.634329636118606	0.000942213083191335	up
RPL31	0.598843787062	0.000946139751310167	up
CALU	0.669156711590299	0.000949182889611798	up
AMOT	0.587661617250675	0.000950302911460667	up
KRT19	1.09869795148248	0.00095683263510026	up
GRAMD1A	0.59129299191375	0.000965481338501277	up
KITLG	0.88277787061995	0.000994621160199015	up
FADS1	1.04293115902966	0.00101147221420873	up
TMED6	0.840024743935313	0.00101728206419038	up
CSE1L	0.594781617250685	0.00101728206419038	up
CKAP5	0.583395458221031	0.00101728206419038	up
THAP2	0.694062169811327	0.00101728206419038	up
COL5A2	0.937729164420488	0.00102347306080899	up
DTNA	0.825288773584907	0.00102347306080899	up
MYEF2	0.957823679245284	0.00106177208290121	up
FZD7	0.733114838274934	0.00111979700716943	up
CDH11	1.33911370619946	0.00114625207577424	up
FBLN2	0.989427304582215	0.001165029919599	up
CTNND2	0.773915040431267	0.00117536579354648	up
CDKN2A	0.664966280323454	0.00118921762314844	up
SCD	0.983417277628046	0.00120272809721032	up
CLDN11	0.720042870619951	0.00122145647858743	up
SPARCL1	1.40472869272238	0.00124892410537318	up
VPS25	0.588896239892181	0.00125507046430688	up
LAMA4	0.894372169811319	0.00127314779980737	up
SLC16A10	0.79436490566038	0.00127502380833244	up
FMNL2	0.737935835579522	0.00128982699487809	up
HIST2H2BF	0.683109225067389	0.00129088398416093	up
GNPDA2	0.587505592991917	0.00132327520279568	up
SORCS1	0.781689231805935	0.00133625350919195	up
TBCK	0.778026334231813	0.00135815824628903	up
PFDN4	0.599819218328841	0.00136850353346897	up
ASNS	0.617438005390838	0.00140029485445516	up
HPS3	0.617676590296497	0.00146996995146728	up
LTBP2	1.11744167115904	0.00148243624793595	up
MMP14	0.745674865229118	0.00152620210020129	up
TREM2	0.659047574123996	0.00152938470384263	up
SLC39A4	0.823169002695421	0.00155435866530005	up
COL1A2	1.36448053908357	0.001561010530368	up
ZFP62	0.652418827493269	0.00156280612125956	up
HMGCR	0.852796738544471	0.0015745708728544	up
HMGA1	0.656155673854451	0.00161333128753887	up
GCNT1	0.732546859838282	0.00162824641593744	up
RNF144A	0.640836981132076	0.00163029999523815	up
PRAF2	0.588774622641515	0.00166544437081049	up
ABHD14A	0.620909541778975	0.00167103381442911	up
POLD3	0.682895808625344	0.00167870146749638	up
DZIP3	0.709341617250676	0.00170832908199258	up
PAFAH1B3	0.755014663072778	0.00171701029045542	up
AKR1B1	0.693699582210254	0.001727648540221	up
FRZB	1.23741788409704	0.0017988414780946	up
HEYL	0.618281401617254	0.0018296094854608	up
CETN3	0.763788652291111	0.0018346832257199	up
DEGS1	0.627523126684641	0.00187451234129233	up
VPS54	0.750205000000006	0.00190129601787137	up
FBXO5	0.610647749326152	0.00192862889875708	up
SMC2	0.642156644204855	0.00193842214545841	up
GBA	0.611689838274939	0.00198065495196115	up
PTGFRN	0.612278369272238	0.00202598977004671	up
CA5B	0.636034245283025	0.00204057227574295	up
RASL10B	0.592702452830197	0.00213315507010728	up
UTRN	0.782524123989223	0.00214692206440773	up
ITGA11	0.819847008086255	0.00214880680770249	up
C8orf44	0.631472587601084	0.00218718105788604	up
RAMP2	0.59486797843666	0.00221771368598778	up
SCARNA9	0.606250080862532	0.00227565004340347	up
APOBEC3C	0.695531549865237	0.00227619254703801	up
SLC38A5	0.741193746630729	0.00236534921046522	up
FAP	0.893798005390839	0.00237256527520984	up
KDELR3	0.918611495956879	0.00242570703584874	up
PLEKHB1	0.885823477088948	0.00244431363089281	up
CA14	0.755622964959572	0.00246322677397102	up
PUS7L	0.710807668463618	0.00269916062719157	up
HMBS	0.798960000000003	0.00270984224335076	up
G6PD	0.616281469002699	0.00272818688278071	up
TIA1	0.749845417789764	0.00282769510793334	up
TFF3	0.692277425876013	0.00290556361821453	up
APOBEC3B	0.611689932614563	0.00292966586366466	up
DSC2	0.622609097035047	0.00303912816107537	up
NRCAM	1.08564266846361	0.00304258728091631	up
FAM60A	0.62678889487871	0.00310522185692003	up
ALCAM	0.710726199460922	0.0032099768198826	up
PRTFDC1	0.633096455525611	0.00323189544325224	up
PGD	0.592207129380053	0.00324314676627668	up
CRABP2	1.1778761051213	0.0032513320742688	up
CPE	1.02319628032345	0.00330284485318709	up
SLC7A10	0.639707708894881	0.00343998011071279	up
NQO1	1.45556369272238	0.00352579051201138	up
MYB	0.64488735849057	0.00358383710876481	up
RNFT2	0.617798975741242	0.00359720813038004	up
PDGFRL	0.697796078167121	0.00361403055983481	up
PARM1	0.761085350404318	0.00365400048345758	up
FGF1	0.751699043126687	0.00367171419094966	up
ATP1A2	1.1752578167116	0.00367933351026015	up
SLC25A33	0.614066091644212	0.00374177687168647	up
HACE1	0.607691037735848	0.00375922118696435	up
CD248	0.668441725067392	0.00379132711913882	up
PDE5A	1.00866001347709	0.0039619866448943	up
SH3RF2	0.592333625336935	0.00410929808127052	up
FASN	0.918802048517529	0.00420045519207767	up
CCDC88A	0.710891927223726	0.00420045519207767	up
KIAA1586	0.628298679245285	0.00456689519450742	up
SLC4A7	0.706237075471701	0.00457816982870587	up
BMPR1A	0.600584346361194	0.0046569474375785	up
FBN1	0.998326334231811	0.00481103737809427	up
QSER1	0.657689204851759	0.00482384777881735	up
CDT1	0.599920202156337	0.00484745205076425	up
NSDHL	0.588233194070082	0.00511727064991549	up
RASGRF2	0.787539285714288	0.00536189737886317	up
OLFML1	0.833132830188684	0.00555487571884343	up
ZNF260	0.613554016172512	0.00575222015606569	up
ANKRD18A	0.583573894878707	0.00602524440498476	up
PLD2	0.780541671159039	0.00603704783079241	up
CEL	0.608370525606475	0.00618811048169038	up
MCTP1	1.1143780592992	0.00625476396204454	up
CERCAM	0.66945665768194	0.0062914381533394	up
F13A1	0.992186078167115	0.00630317047057539	up
EXOSC4	0.591615417789761	0.0063285796519417	up
GFRA3	1.36607494609165	0.00634169547725861	up
TRH	1.01706239892184	0.00653449443540535	up
GLMN	0.584021145552565	0.00660612024001093	up
HIF3A	0.749098059299195	0.00673521637610047	up
TM7SF2	0.780547452830195	0.0068120220093189	up
FLNA	0.68322452830189	0.00682875999612192	up
FXYD2	0.789557708894886	0.0068675998330502	up
LOX	0.93777978436658	0.00702990634788014	up
DNAJC10	0.746252911051215	0.00723289890152337	up
COL11A2	0.76541066936209	0.00752840551949499	up
ADRA2C	0.71862194070081	0.00757747546062618	up
TRIL	0.632312897574128	0.00808899226481538	up
MSI1	0.587302641509432	0.00844141831815638	up
SLC16A11	0.964373504043129	0.0085019013879773	up
ERBB3	0.654704083557949	0.00879046009584342	up
SMPDL3B	0.659535835579519	0.00912342638940011	up
GJA1	0.621632681940705	0.00916876496999459	up
THBS4	0.901702102425881	0.0094064789074317	up
SEMA4G	0.614319002695424	0.00947973988084757	up
ATP10D	0.649931940700817	0.00964376022836913	up
SULF2	0.602998059299196	0.00992507829301463	up
RAB11FIP2	0.635007493261462	0.0100041036150458	up
LMOD1	0.774186401617261	0.0100336537168557	up
UPK3A	0.870582183288414	0.0102336190788938	up
LSS	0.695683962264166	0.0102465057959481	up
SPP1	1.32429698113208	0.0103568722463845	up
ARG2	0.780366105121299	0.0103672248387245	up
FAT1	0.688066913746637	0.0105080000488603	up
HDGFRP3	0.598129177897578	0.0105722145164702	up
ELN	0.622818827493266	0.0105770510528382	up
SCARA3	0.675002021563344	0.0108972742226597	up
SMC4	0.624034070080865	0.0109785255506371	up
CHN1	0.79273432614556	0.011946536946239	up
FBXO32	0.626009946091648	0.0119751584199131	up
DOK5	0.595642964959576	0.0122283235183151	up
CCL18	1.03328539083559	0.0127412046393587	up
AEBP1	0.826822385444748	0.013430371785423	up
NPTX1	0.620213153638814	0.0134767960570844	up
ZNF675	0.622883099730458	0.0144210727273527	up
TUSC3	0.634607412398925	0.0144482449944974	up
HMGCS1	0.808459905660381	0.0159263125248266	up
CTNNAL1	0.60339412398922	0.0160070742878488	up
ACSS3	0.591405229110512	0.0164234270691626	up
FNDC1	0.92861942048518	0.0166427700227779	up
SEMA3A	0.78808966307278	0.0168231321140754	up
ZNF43	0.604865929919145	0.0171687068353624	up
PDGFD	0.625797924528305	0.0189161257694626	up
ENTPD1	0.616887601078172	0.0191935553116774	up
ZNF518A	0.586894353099734	0.0200160480567838	up
KRT23	1.01266969002696	0.0211297235479635	up
GZMA	0.779515849056605	0.0216770155331093	up
ANKRD50	0.581223975741247	0.0221574026344019	up
ZNF780B	0.605247318059299	0.0239361596887235	up
ERAP2	0.817284609164422	0.025504504912938	up
GPNMB	0.657175795148255	0.0280243465180215	up
MTHFD2	0.614718045822108	0.0284967436657358	up
FABP4	0.827922681940701	0.0287455105502186	up
SULF1	0.845532951482481	0.0289515160045259	up
CAP2	0.667477291105124	0.0293070126403001	up
PRSS23	0.592553436657683	0.0317957066174351	up
CACHD1	0.639229838274937	0.0320644540638423	up
THBS2	0.964144043126694	0.0346675452275108	up
ANTXR1	0.815303517520222	0.0347739516106242	up
MGP	1.04438198113208	0.0353601825207582	up
MFNG	0.6360242722372	0.0371301005904344	up
VSNL1	0.640536698113204	0.0396170986755604	up
CDH6	0.731332183288417	0.0419990408057295	up
ALLC	0.588675053908357	0.042884268041232	up
TMEM45B	0.827110943396226	0.0439935529146206	up
C3P1	-3.29412993261456	4.65290465728139e-19	down
SLC22A1	-4.38870576819407	1.12323464593606e-18	down
RDH16	-2.89452013477089	3.34903637661446e-18	down
HAO2	-4.28948272237196	1.12343306659145e-17	down
GLS2	-3.2914030458221	1.12343306659145e-17	down
MGLL	-2.12173574123989	6.42749690250783e-17	down
TTC36	-1.4257346361186	1.06893272242155e-16	down
SDS	-3.72783117250674	1.5642478788858e-16	down
FETUB	-3.60318156334231	6.74740944599458e-16	down
CLEC4M	-3.37263408355795	8.77633647619768e-16	down
PZP	-2.69183665768194	9.34202806152926e-16	down
GBA3	-2.93480737196765	1.3420408336274e-15	down
CYP1A2	-3.62628171159029	2.09204786441325e-15	down
AGPAT9	-2.94117793800539	4.09589224725563e-15	down
BCO2	-3.64681944743935	6.61083798280668e-15	down
ASPG	-1.45078664420485	6.61083798280668e-15	down
SRD5A2	-3.12995762803235	6.61083798280668e-15	down
XDH	-3.33489797843666	6.61083798280668e-15	down
CA2	-2.38186297843665	8.32306258096814e-15	down
NAT2	-2.32661033692722	9.14225119646732e-15	down
TRIB1	-2.00150369272236	1.1066061135578e-14	down
DHODH	-1.75812464959569	2.41973914337656e-14	down
APOF	-4.30557194070081	2.53567880107933e-14	down
SRD5A1	-1.35220322102426	2.86609197308317e-14	down
KMO	-3.04753861185984	4.05369804903503e-14	down
CYP2C18	-3.3032786522911	4.05369804903503e-14	down
ERN1	-1.01932983827493	4.05369804903503e-14	down
GBP7	-2.46575436657682	4.38721073907533e-14	down
CDA	-1.90126323450135	5.00084911455884e-14	down
CYP2A6	-4.34688539083558	8.78130563837924e-14	down
AKR7L	-2.03644761455525	9.15034922283524e-14	down
SOCS2	-1.8733487735849	1.02378192104525e-13	down
HGFAC	-1.88525613207547	1.05275879420712e-13	down
OGDHL	-2.49549646900269	1.85800271802508e-13	down
GNE	-1.58019762803234	1.85800271802508e-13	down
GCH1	-1.83429614555256	2.16948333464405e-13	down
C5orf27	-1.45240880053908	2.49271473577519e-13	down
GPT	-1.30486249326145	2.70631603574571e-13	down
CLEC4G	-2.18411615902965	3.38255339485318e-13	down
SLC27A5	-2.24970318059298	3.93826907096612e-13	down
CFHR4	-2.95709455525606	4.28763538418652e-13	down
LPA	-2.72235226415094	4.72929414167797e-13	down
DTX1	-1.88595409703504	5.3352488077628e-13	down
KIAA1671	-1.06048590296495	7.25259138281229e-13	down
GFOD1	-0.76363658355795	7.25259138281229e-13	down
VNN3	-2.72395970350404	8.89437905498606e-13	down
SPTBN2	-1.42254614555256	9.29638610530097e-13	down
ANXA10	-1.49909272237196	9.95650889138806e-13	down
MAP7	-1.76099427223719	1.09444396221778e-12	down
UPP1	-0.969901886792453	1.21474923302089e-12	down
SLC1A1	-3.70424746630728	1.28923191387297e-12	down
GNMT	-2.93623376010782	1.67397140032201e-12	down
USP2	-1.42270295148248	1.77407813015743e-12	down
RND1	-2.1568329245283	2.07872150025692e-12	down
FCN2	-1.77495295148247	2.10187218727196e-12	down
PPP1R1A	-2.05114032345013	2.23385038948527e-12	down
CFHR3	-4.13303630727763	2.4054061089138e-12	down
SERPINB8	-2.21721495956873	2.41738715819327e-12	down
APOC4	-1.42179982479784	2.66333319552966e-12	down
CYP2B6	-5.06722592991914	2.67196591115891e-12	down
RUNDC3B	-2.02583289757412	3.0024709304699e-12	down
CTH	-2.40270787061994	5.20068696052796e-12	down
MARCO	-1.530564393531	5.20710260378904e-12	down
ADRA1A	-2.75642439353099	5.33813771864926e-12	down
LRG1	-2.20232284366576	5.4764107857084e-12	down
HRSP12	-2.71567714285714	6.04003905890242e-12	down
GPLD1	-2.02615012129379	7.2869915964676e-12	down
C19orf66	-0.99711256064689	1.05527136206243e-11	down
THRSP	-2.85253349056603	1.11531894339958e-11	down
NNMT	-3.2877081671159	1.14242550217631e-11	down
DNAJC25-GNG10	-0.819808557951475	1.58026584737376e-11	down
ETS2	-1.47051388140161	1.68485539699689e-11	down
CLEC1B	-2.34114881401617	1.73593689599566e-11	down
HAL	-3.83777407008086	2.35340992959762e-11	down
ZC3H12A	-1.18543579514824	2.47677226617868e-11	down
RCAN1	-1.3163307277628	2.47677226617868e-11	down
AKR1D1	-3.06642427223719	2.47677226617868e-11	down
GLYATL1	-2.55133646900269	2.66662477477799e-11	down
GSTA2	-2.97621623989218	3.33970532481079e-11	down
TRIM55	-1.74652925876011	3.45280659572001e-11	down
CYP26A1	-1.38581770889488	3.70450223694996e-11	down
CYP2C19	-4.11896409703504	3.71364051966271e-11	down
GNAO1	-1.93767075471698	3.71364051966271e-11	down
ESR1	-0.859553254716983	3.863330379134e-11	down
RNF152	-2.08121163072775	3.97783952715443e-11	down
HSD17B13	-4.66162126684636	4.19327377238582e-11	down
SULT1A2	-1.62221250673853	4.82205998885484e-11	down
ACADL	-2.55798405660377	4.9954729193345e-11	down
HSD11B1	-3.79905427223719	5.2307093629082e-11	down
IYD	-1.39095277628032	5.99767628054754e-11	down
LIPG	-2.02385412398922	6.35052080741319e-11	down
MT1H	-2.49160893530997	7.45963502083635e-11	down
C8G	-2.04825590296496	7.72847302435197e-11	down
INSIG1	-1.93714987870619	7.87143534845082e-11	down
ID2	-1.19009714285714	7.87143534845082e-11	down
NAMPT	-2.53942209568733	7.87143534845082e-11	down
NRG1	-1.76520545148248	8.10055160252581e-11	down
RBM47	-1.37649428571427	8.10055160252581e-11	down
HABP2	-3.32519366576819	8.20552493905543e-11	down
NFIL3	-1.78272307277628	8.84630874551702e-11	down
SLC25A18	-2.24670332884097	9.56484547931554e-11	down
FAM134B	-1.94891175202156	9.74088885212204e-11	down
HAMP	-2.64693431266846	1.00637843761075e-10	down
APBA1	-1.25283249326145	1.06092265476696e-10	down
CXCL2	-2.40332729110512	1.06732744538521e-10	down
SLC10A1	-3.99583439353099	1.07119618878028e-10	down
ACACB	-1.72700847708894	1.23172701526399e-10	down
N4BP2L1	-0.899876199460914	1.23172701526399e-10	down
GLT1D1	-2.36741260107817	1.24251687184743e-10	down
BMPER	-1.3769147439353	1.24251687184743e-10	down
GDA	-3.16370444743935	1.2765066195076e-10	down
PRKAG2	-1.34465594339622	1.29764412942541e-10	down
MTHFD2L	-1.22246874663072	1.37604462429183e-10	down
CYP2C8	-5.51686590296496	1.41617237727244e-10	down
MAP3K14	-1.00539660377358	1.5264001133303e-10	down
MBL2	-2.43738999999999	1.55819661542838e-10	down
TSPAN1	-0.894182331536386	1.6270227596703e-10	down
F9	-4.54196471698113	1.66081826542152e-10	down
SLC46A3	-2.10326863881402	1.70023649632898e-10	down
GADD45B	-1.62765303234501	1.77594687731563e-10	down
GOT1	-1.66939908355794	1.79401413535732e-10	down
AQP7P1	-1.19643066037736	1.79401413535732e-10	down
BLNK	-1.81009559299191	1.86955563856625e-10	down
HSD17B6	-4.29415145552561	1.88242349919228e-10	down
NR3C2	-1.2556303638814	1.90116806049817e-10	down
CDC37L1	-1.8299598787062	1.96011086404379e-10	down
NDST3	-1.43592119946092	2.80455037400686e-10	down
ACMSD	-2.12458074123989	2.80722498641478e-10	down
CFHR5	-3.52838785714286	2.80722498641478e-10	down
NFKBIZ	-1.49671862533692	2.98038845177295e-10	down
SLC7A2	-1.46182035040431	3.13379187938557e-10	down
FITM1	-0.846853463611862	3.44761794834024e-10	down
AR	-2.8231524393531	3.59586312112886e-10	down
IL4R	-1.15048354447439	3.89278002441461e-10	down
TMPRSS2	-1.84738167115902	4.28907275329516e-10	down
RNF165	-0.71365447439353	4.30220523194221e-10	down
OIT3	-2.61361318059299	4.5061062041537e-10	down
CNDP1	-1.70699882749326	4.74238866642642e-10	down
REPS2	-1.50856355795148	4.83889990225474e-10	down
ABLIM3	-1.92081793800539	4.88450434067263e-10	down
CPEB3	-1.16830675202156	5.40785282509344e-10	down
SPAG1	-0.797296428571427	5.49115837713401e-10	down
PTS	-1.47612233153638	7.61239732393675e-10	down
SLC22A10	-3.3507238948787	7.66011306390278e-10	down
GSTA1	-3.23909873315363	7.8418043610505e-10	down
SUCLG2	-1.3572482884097	7.98304962978624e-10	down
C9	-4.70454862533692	8.16431125418803e-10	down
RAB27A	-1.4704301212938	8.60156481625559e-10	down
LONRF3	-1.92834727762803	8.87175551667403e-10	down
TRPM8	-0.903890754716977	9.38364798572799e-10	down
PGLYRP2	-2.41038431266846	9.38364798572799e-10	down
GSTZ1	-0.982655997304578	9.44054721352347e-10	down
ALDH8A1	-2.35255933962264	9.62101056642967e-10	down
TDO2	-4.09504563342318	9.91265956781075e-10	down
CSRNP1	-1.43014392183288	1.03220006380373e-09	down
DUSP5	-1.25409561994609	1.04599046558202e-09	down
MUT	-1.60998677897574	1.06661771842686e-09	down
AKR7A3	-0.942369487870613	1.06661771842686e-09	down
HAAO	-1.37073207547169	1.06661771842686e-09	down
PLIN4	-0.964408840970346	1.06661771842686e-09	down
RASGEF1B	-1.90228367924528	1.06661771842686e-09	down
ACAA2	-1.13051843665767	1.06661771842686e-09	down
UPB1	-2.54050644204851	1.07904164612103e-09	down
MAN1C1	-1.10137374663073	1.12417285810262e-09	down
NSUN6	-2.28849735849056	1.17647418663728e-09	down
KLF9	-1.20898991913746	1.24330214480639e-09	down
UGT2B7	-2.82024743935309	1.29277660031293e-09	down
NDUFV2	-0.962305161725061	1.36033244656865e-09	down
SUN2	-0.823079164420484	1.39461210948797e-09	down
ANGPTL6	-0.971111105121293	1.43843642164004e-09	down
SEC14L2	-1.86389284366577	1.43843642164004e-09	down
TSKU	-1.62971663072775	1.52723661400205e-09	down
ZFP36	-1.80264735849056	1.52723661400205e-09	down
UGT1A1	-3.22750407008086	1.64058911138219e-09	down
PLA2G16	-0.931974609164416	1.64328407045739e-09	down
MFSD2A	-2.32176180592991	1.64328407045739e-09	down
GLYAT	-3.82039902964959	1.6539823097618e-09	down
C6	-3.10658787061994	1.82738479618564e-09	down
TSC22D2	-0.7985882884097	1.95502341191531e-09	down
AADAT	-1.55632800539083	2.0203329271443e-09	down
DHTKD1	-1.3573769541779	2.02802309484787e-09	down
LPAL2	-1.64498757412399	2.05806845588398e-09	down
ASL	-1.1586841374663	2.13423585074458e-09	down
TTC39C	-0.861018025606461	2.16268627480845e-09	down
NFKBIB	-0.633110256064686	2.38444831962134e-09	down
UGP2	-1.96611764150943	2.61640326284455e-09	down
LPIN2	-1.42143477088948	2.7834092257637e-09	down
INPP1	-1.67559710242587	2.80299349477408e-09	down
SLC31A1	-1.13012595687331	2.9582263475545e-09	down
BACH2	-1.08718908355795	2.9849113430505e-09	down
SLC15A1	-1.83273482479784	3.0207676447538e-09	down
HERC5	-1.28324252021563	3.02159541173622e-09	down
SERPINE1	-2.57247152291105	3.17603717284160e-09	down
RND3	-1.98826105121293	3.23498171450249e-09	down
GBP1	-1.84092407008086	3.28283294839491e-09	down
TMOD1	-1.88404521563342	3.36803557969802e-09	down
UGT2B15	-3.28991995956873	3.38665252754379e-09	down
PPARGC1A	-2.53166513477088	3.39390456623446e-09	down
CLRN3	-1.46727483827493	3.62108598070547e-09	down
GPR88	-0.624393045822099	3.74251697412639e-09	down
KLF6	-1.30046629380053	4.13861499525867e-09	down
NTN4	-1.27629979784366	4.58127780406744e-09	down
SLPI	-2.31517194070081	4.58127780406744e-09	down
RNF125	-1.77657505390835	4.69403367220624e-09	down
APBB1IP	-1.594074393531	4.7135531046911e-09	down
STEAP3	-1.30329924528301	4.72893711244043e-09	down
TUBE1	-1.24147870619946	4.75742994070371e-09	down
PNPLA7	-0.658113733153638	4.75936946319596e-09	down
SLC41A2	-2.64116911051213	4.83264060676529e-09	down
LONP2	-1.15442102425876	4.83264060676529e-09	down
MT1X	-1.9719611051213	4.83264060676529e-09	down
C8B	-1.96593285714286	4.88994916483132e-09	down
PAPSS2	-1.60744350404312	4.92970141457632e-09	down
GPR125	-1.14981365902965	4.93445420410845e-09	down
TMEM27	-1.41703653638814	5.29937944856816e-09	down
CFP	-1.35905991913746	5.47392851209678e-09	down
HFE2	-2.26874793800538	5.48906175897571e-09	down
HOMER2	-1.13249905660377	5.78675852405017e-09	down
GHR	-2.69729172506738	5.91207883749322e-09	down
TNFRSF1A	-0.772104663072774	5.98468367138454e-09	down
GYS2	-3.55428374663072	6.08216254048787e-09	down
STAB2	-2.77287718328841	6.12069175947883e-09	down
ANKRD55	-0.603855053908352	6.18154448998311e-09	down
PFKFB1	-2.41991502695417	6.4495459678412e-09	down
TJP2	-1.14488270889488	6.52586645911966e-09	down
WDR72	-1.85630967654987	6.84851768290069e-09	down
TPD52L1	-1.0686937735849	7.11239737329183e-09	down
SDC4	-1.57268959568733	7.16312362033875e-09	down
FBP1	-2.38919725067385	7.22531357218855e-09	down
MFAP3L	-1.85799428571428	7.22531357218855e-09	down
SAA2	-3.20705630727763	7.45469926789352e-09	down
GCLM	-1.25667881401617	7.47057045558344e-09	down
SOD2	-1.94489293800538	7.55367025443664e-09	down
ZG16	-1.09746049191374	7.55367025443664e-09	down
AQP3	-1.59485994609164	8.35158525507461e-09	down
PCK2	-1.55233336927223	8.41364595069807e-09	down
ACSL1	-2.05809636118597	8.50350441275487e-09	down
STARD5	-1.03915591644204	8.82489805505196e-09	down
ABHD5	-1.04276659029649	9.52256723507934e-09	down
ADHFE1	-1.55666885444744	9.63322701688594e-09	down
SERPING1	-1.00768301886792	9.78962815761894e-09	down
NFKBIA	-1.04721741239892	1.01277127039389e-08	down
SERPINA10	-1.19975024258759	1.02527026976191e-08	down
SCP2	-1.76570797843665	1.03611081055439e-08	down
PPP1R3B	-2.14477230458221	1.06002068978662e-08	down
ANKH	-0.843969420485175	1.06002068978662e-08	down
ACSM5	-2.24929783018868	1.06219425607186e-08	down
HRG	-3.56838571428571	1.08045143709333e-08	down
LIMD1	-0.668678059299188	1.09628799802527e-08	down
CD14	-1.63884444743935	1.09781315615083e-08	down
NNT	-1.30672851752021	1.10533979089526e-08	down
IL15RA	-0.784382237196761	1.21687385907745e-08	down
CRHBP	-2.78045524258759	1.21988019079411e-08	down
FAAH	-0.844701226415092	1.24162748293375e-08	down
UROC1	-1.93097479784366	1.25214693963826e-08	down
GPD1	-1.76220553908355	1.25912991491269e-08	down
PON3	-1.83195016172506	1.26378771672333e-08	down
CECR2	-1.2343340161725	1.26587230494947e-08	down
PTPN3	-1.68764502695417	1.26951894425239e-08	down
SIK1	-1.21818405660377	1.33104015764344e-08	down
MT1DP	-1.26303595687331	1.35205334942914e-08	down
SHBG	-1.75039266846361	1.39113807304506e-08	down
GREM2	-1.63643049865229	1.41371959867755e-08	down
MCC	-1.06752998652291	1.43734582615508e-08	down
RASD1	-1.2713863342318	1.44474490987435e-08	down
GCKR	-2.07335545822101	1.52456093049275e-08	down
DNASE1L3	-2.11045130727763	1.52483345764232e-08	down
TAT	-3.99461571428571	1.53097986905345e-08	down
ADAMTS13	-0.687129029649593	1.56283080413109e-08	down
CMYA5	-1.09117567385444	1.64445017430732e-08	down
ABHD2	-1.35283628032344	1.67552793621862e-08	down
CYP4F2	-2.51177431266846	1.7030147339935e-08	down
CETP	-1.82059626684636	1.73888559933649e-08	down
FAM99A	-1.74467927223719	1.80379957790792e-08	down
PXMP2	-1.06847221698113	1.88147439023108e-08	down
TIMD4	-2.38083130727763	1.93210060651458e-08	down
GPR128	-1.97876138814016	1.9925453611008e-08	down
TM6SF2	-1.20772004043126	2.0023233370149e-08	down
CREM	-0.7421025606469	2.04112658750973e-08	down
MT1M	-2.67051628032345	2.05481339955966e-08	down
AGPAT2	-1.4641097574124	2.07016878676028e-08	down
PON1	-3.52483361185983	2.07390011148507e-08	down
PCCB	-0.957218086253365	2.08598860260565e-08	down
C1RL	-1.26455510781671	2.10805771261758e-08	down
ABCB11	-3.72626568733153	2.11232032861853e-08	down
VIPR1	-1.36803504043126	2.21581446391003e-08	down
CYP39A1	-2.55948074123989	2.21598061292312e-08	down
SDHD	-0.864434811320752	2.24239284119523e-08	down
STEAP4	-2.80195064690027	2.44074883656511e-08	down
KDSR	-0.8264466981132	2.55985186859073e-08	down
CD40	-0.636679150943393	2.60807756175564e-08	down
HPX	-2.40877994609165	2.70897811919755e-08	down
SOD1	-1.13541940700808	2.91947668720404e-08	down
DECR1	-1.05446466307277	2.98275307400045e-08	down
LONRF2	-1.0302696226415	3.09112917380603e-08	down
USP38	-1.0817187735849	3.10329575044521e-08	down
CES3	-1.86519154986523	3.1602160765215e-08	down
SLC25A25	-1.20008890835579	3.17240779409914e-08	down
CRP	-4.38657211590296	3.22094723285846e-08	down
OAF	-0.858060916442042	3.25965166177433e-08	down
FCN3	-3.00399145552561	3.26372343099223e-08	down
ALAS1	-1.3350130458221	3.28032037830831e-08	down
CBS	-1.76384102425876	3.43626560826583e-08	down
CPM	-1.5163452425876	3.48036563814529e-08	down
PDLIM5	-1.05207408355795	3.48036563814529e-08	down
LRRK2	-1.55299881401617	3.60962097222987e-08	down
GCGR	-1.05931172506738	3.71942001869112e-08	down
VNN1	-3.69022851752021	3.80636615387989e-08	down
C1R	-2.09387584905661	3.82797885744373e-08	down
KYNU	-1.76775285714285	3.92999204289886e-08	down
CEBPD	-1.02599428571428	4.01309892910607e-08	down
TTPAL	-0.927451374663065	4.03658827292322e-08	down
SHMT1	-1.60401549865228	4.1514022846572e-08	down
MT1L	-1.45057579514824	4.18840250284628e-08	down
CAPN5	-0.865220768194066	4.29826178566444e-08	down
AMDHD1	-1.48160606469002	4.29826178566444e-08	down
ALPL	-1.98963061994609	4.44512532500876e-08	down
MUC3A	-1.60275582210242	4.49884050923589e-08	down
PTGS2	-1.74389997304581	4.58311816242032e-08	down
GADD45G	-1.56574998652291	4.77216041404113e-08	down
C18orf8	-0.590735404312662	5.15077169956106e-08	down
MAT1A	-2.42017161725067	5.19467330131843e-08	down
NR1I3	-2.04834257412398	5.33404130433654e-08	down
SAA1	-3.67808253369272	5.59229440043126e-08	down
MCL1	-1.2384209703504	5.73677778566997e-08	down
SLC25A15	-1.31655985175202	5.75521793023977e-08	down
LRAT	-1.25074078167115	5.75521793023977e-08	down
APOL1	-1.69751439353099	5.76307262109364e-08	down
ADK	-1.16276660377358	5.78742862178457e-08	down
ACAT1	-1.70348067385444	5.8471914521042e-08	down
G0S2	-1.50509734501347	6.11221762232321e-08	down
FAM115C	-0.837195646900265	6.31636853006709e-08	down
GLRX	-1.33437198113207	6.77594735964274e-08	down
EXPH5	-1.376545606469	6.88020323412272e-08	down
SLC28A1	-1.11423574123989	7.19286262867445e-08	down
TNFSF14	-1.33194805929919	7.54101903312174e-08	down
RNF13	-0.730562681940697	7.79490776619407e-08	down
STX11	-1.08386956873315	8.12366870580295e-08	down
AGL	-1.4154932884097	8.24176087688264e-08	down
ASS1	-1.30013506738545	8.33874391092908e-08	down
ORM2	-2.19902547169811	8.33874391092908e-08	down
ENTPD8	-0.601346644204849	8.54227298903733e-08	down
ABHD15	-0.831587924528302	8.79373693236414e-08	down
SDSL	-1.05744227762803	9.10999254672938e-08	down
ACOX1	-1.31634881401616	9.32215583093596e-08	down
SDHB	-0.871561671159027	9.77882853166805e-08	down
TPST1	-0.944022102425878	9.81834833405098e-08	down
PLGLB1	-1.64699768194069	9.87937941114761e-08	down
AASS	-1.3440542587601	1.01166494216241e-07	down
EXT1	-1.08817733153638	1.01166494216241e-07	down
DAO	-2.38392952830188	1.04030757616227e-07	down
FDX1	-0.722182385444743	1.05020850076178e-07	down
PHYH	-1.3129497574124	1.06915765930171e-07	down
SYT7	-0.888728436657678	1.10625823926186e-07	down
INHBB	-0.690943787061991	1.11139251406805e-07	down
DMGDH	-1.63081273584905	1.16603351298688e-07	down
ST3GAL6	-1.57219595687331	1.17031174654693e-07	down
SEC14L4	-1.32544873315364	1.18268021541619e-07	down
FAM110C	-0.670214568733149	1.18268021541619e-07	down
TPMT	-1.08756285714285	1.20635404024336e-07	down
FCAMR	-0.896226698113204	1.21943857636981e-07	down
ACVR1C	-0.694100350404312	1.22737331087597e-07	down
CAMK2B	-0.808340242587598	1.24617776220048e-07	down
DPYS	-1.69480741239892	1.26819813927868e-07	down
NRBP2	-0.945201576819407	1.28294825361898e-07	down
PPAP2B	-0.838160916442048	1.28933566062143e-07	down
GFRA1	-1.86335345013477	1.30233266987024e-07	down
CUX2	-0.663399393530994	1.31180679108234e-07	down
IER2	-0.907403477088947	1.32496477066735e-07	down
DMRTA1	-0.661462547169809	1.3314951548134e-07	down
FAM102A	-0.999901266846356	1.39812815363681e-07	down
LYVE1	-2.02079092991913	1.39987413202272e-07	down
ICAM1	-1.33741652291104	1.43616255567449e-07	down
NR1I2	-1.14329921832884	1.45310638079663e-07	down
RSPO3	-1.31915481132075	1.46860881371355e-07	down
BHLHE40	-1.46820588948787	1.58273227395867e-07	down
ECM1	-1.33197808625337	1.58273227395867e-07	down
CLYBL	-1.1131830458221	1.63576517964534e-07	down
BCL3	-0.973899865229107	1.69476277170029e-07	down
HMGCL	-1.20560716981132	1.71415633636041e-07	down
ADM	-0.991725579514817	1.79484821634841e-07	down
ABTB2	-0.778477358490562	1.80783884857363e-07	down
EPAS1	-0.938567735849055	1.86130564396513e-07	down
ADH1C	-2.46759401617251	1.8746996860032e-07	down
HSD17B3	-0.994354447439351	1.8746996860032e-07	down
FGGY	-1.52371839622641	1.9753954706994e-07	down
GRAMD1C	-1.65121088948787	1.97649394527319e-07	down
COX7B	-1.19538099730458	2.00049104503224e-07	down
ABAT	-1.32017175202156	2.00049104503224e-07	down
FNDC4	-1.1890301212938	2.04686555669959e-07	down
ABCC3	-1.78604520215634	2.12681049230482e-07	down
SH3RF1	-1.06267126684636	2.24388065305974e-07	down
IRF8	-0.781363355795143	2.32097689283251e-07	down
KLHL15	-0.750077978436659	2.32599757586712e-07	down
PLCL2	-1.03550187331536	2.32680326087333e-07	down
NAV2	-1.09925396226414	2.46560499373171e-07	down
FXYD1	-1.51662617250673	2.46560499373171e-07	down
HPGD	-2.15921326145552	2.5992508915528e-07	down
AQP7	-0.710303059299191	2.64059690819123e-07	down
SCN9A	-1.34057684636118	2.66945762851591e-07	down
CYP11A1	-0.798682735849052	2.70114712600892e-07	down
SLC43A3	-1.56197754716982	2.79766591975684e-07	down
RNFT1	-1.19752223719676	2.84569580187191e-07	down
TGM2	-1.10920811320754	2.88402630320992e-07	down
SLC38A4	-2.65964283018868	2.9001327152236e-07	down
ETFDH	-1.73941249326145	2.93933499055543e-07	down
SLC16A2	-1.21359721024258	2.95157229080163e-07	down
C1S	-2.01666423180592	3.02335395752965e-07	down
F8	-1.54285528301886	3.02493634076147e-07	down
TNIK	-1.15854862533693	3.03616535535617e-07	down
IL18RAP	-0.848258975741237	3.08036187871593e-07	down
LDHD	-1.15575712938005	3.09073776652605e-07	down
PCCA	-0.984248706199459	3.10794058346333e-07	down
KIAA1217	-0.847780619946084	3.38420480368795e-07	down
FRMD4B	-1.10784049865229	3.46768917557908e-07	down
SETBP1	-1.00117997304582	3.46768917557908e-07	down
AFF3	-1.09927159029649	3.66738900851408e-07	down
TMEM26	-0.876988854447436	3.68786068042115e-07	down
CYP4F11	-2.38481650943396	3.76072105113056e-07	down
C8A	-1.92311366576818	3.81068877148187e-07	down
TIPARP	-1.24658185983827	3.81417990310932e-07	down
ATF3	-1.10749742587601	3.95113597327693e-07	down
CAT	-1.2088202425876	3.96060049990124e-07	down
HIGD1A	-1.06604088948787	3.96653591766938e-07	down
FAAH2	-0.820796536388134	4.17730113393971e-07	down
METTL7B	-1.13095210242587	4.20190681176402e-07	down
ITIH4	-1.82268113207547	4.39719801459242e-07	down
HADH	-0.864642722371965	4.54474553591027e-07	down
FGD4	-1.40508556603773	4.68166901899328e-07	down
NIT2	-0.875387722371961	4.73701583486172e-07	down
IRF1	-1.06749936657681	4.73701583486172e-07	down
CHCHD10	-0.786401590296494	4.7509368249041e-07	down
MT1G	-1.90346867924527	4.7509368249041e-07	down
GRHL1	-1.04351446091644	4.7557474881771e-07	down
ADCY10	-0.734153450134773	4.86003532736321e-07	down
PRSS8	-1.05098199460916	4.87024999941844e-07	down
AFF1	-0.674941913746622	4.90095531452856e-07	down
CYP4V2	-1.44628099730458	4.95180288539792e-07	down
ENPEP	-1.75633979784366	4.98503874454686e-07	down
PIK3AP1	-0.976872169811314	4.99758746646155e-07	down
ASPDH	-1.26779076819407	5.15162487360122e-07	down
EDEM1	-1.02360811320754	5.15162487360122e-07	down
IGFALS	-0.777049932614553	5.20484394754665e-07	down
CNTFR	-0.939187506738543	5.24409670657046e-07	down
CYP4F3	-1.77510452830188	5.52299568708747e-07	down
CYP3A4	-3.28322703504043	5.52347081416479e-07	down
HES1	-0.817954986522901	5.52680779235577e-07	down
SLC20A1	-1.20159532345013	5.56790127538701e-07	down
BCKDHB	-0.919112897574118	5.57202583105361e-07	down
GBE1	-1.17754497304581	5.58974445432453e-07	down
DHRS1	-0.922964191374657	5.94755388824483e-07	down
REEP6	-1.41370466307277	5.99170758895354e-07	down
BIRC3	-1.63518774932614	6.09528447865174e-07	down
CP	-3.189851212938	6.13069157914692e-07	down
DCAF11	-0.953119609164423	6.20567851367365e-07	down
APOA5	-1.72300862533692	6.23849866493767e-07	down
PHYHD1	-0.738052803234506	6.24065888054131e-07	down
PIGR	-1.72298847708894	6.53379126261463e-07	down
ZDBF2	-1.34463289757412	6.78390295471196e-07	down
MASP2	-1.57658481132075	6.85486836271246e-07	down
RASSF5	-0.759852951482475	6.85906461648286e-07	down
HGF	-2.02903579514825	6.8792513608517e-07	down
SARDH	-0.945652735849047	7.03650251280365e-07	down
TIGD2	-0.95976598382749	7.09285423557686e-07	down
NUDT7	-1.12513117250673	7.15680499553875e-07	down
PINK1	-0.844196671159024	7.19975053837735e-07	down
ECHDC2	-0.858260768194064	7.20569703622537e-07	down
RAB20	-0.737309919137458	7.38271713220206e-07	down
ARAP2	-1.65697919137466	7.60623119185845e-07	down
FAM20A	-0.905813746630724	8.16381640425085e-07	down
MRO	-0.931218719676545	8.16878640309604e-07	down
CYP21A2	-1.06612418238993	8.41270522996238e-07	down
MAP3K5	-1.31181649595687	8.42148549381823e-07	down
HPS5	-0.911084097035038	8.68027849789002e-07	down
ANO1	-1.34684578167115	8.85598311203744e-07	down
ACOT4	-0.783254973045814	8.99231708594239e-07	down
MT1E	-1.39591482479784	9.33071590899268e-07	down
NAAA	-0.786528369272231	9.78426036661136e-07	down
CYP2C9	-3.50343010781671	9.86003038742191e-07	down
MT2A	-1.15078140161724	9.90425619805351e-07	down
CPT2	-1.01445320754716	1.0222116152369e-06	down
PLK3	-1.1434263342318	1.03762806444262e-06	down
ZDHHC23	-0.617524326145547	1.04093878086821e-06	down
SUCLG1	-0.74720977088948	1.04608123348156e-06	down
COLEC10	-2.54332477088948	1.05377456715018e-06	down
SLC25A45	-0.711206913746625	1.06002995046576e-06	down
ALDH2	-0.999004851752019	1.07499910734364e-06	down
CCNL1	-1.04292726415094	1.07831941662515e-06	down
RHOB	-0.898130080862529	1.10827139064731e-06	down
PRG4	-2.05909067385444	1.11334490780058e-06	down
PDE4B	-0.836602695417785	1.11942019395423e-06	down
KCNK5	-0.820136320754713	1.11999457978656e-06	down
SEC24B	-0.674192425876004	1.12182091497786e-06	down
SQRDL	-1.01411814016172	1.13776617551239e-06	down
GABARAPL1	-1.08153927223719	1.15124882163905e-06	down
CYP3A5	-2.11100142857142	1.18510439612458e-06	down
FAHD2A	-0.740154198113203	1.19846813821903e-06	down
HHIP	-1.96174819407008	1.21127455633672e-06	down
KCNK1	-0.933107574123986	1.21127455633672e-06	down
APOL6	-1.37788491913746	1.2207817097081e-06	down
CLEC4E	-0.868115619946094	1.27352371182725e-06	down
C21orf91	-0.771864811320751	1.30973575556981e-06	down
C1orf168	-1.56400017520216	1.30973575556981e-06	down
ORM1	-2.15958099730458	1.38026824674699e-06	down
TPST2	-0.768321644204848	1.41925435907762e-06	down
F2RL1	-0.914103207547166	1.42495643415934e-06	down
SEMA4B	-0.658324204851754	1.44086886819454e-06	down
SPRYD4	-0.8401180458221	1.4667057011184e-06	down
EGR2	-1.21342861185983	1.48074487590841e-06	down
SGMS2	-1.4389397574124	1.50459876038097e-06	down
PDIA5	-0.686828679245279	1.50459876038097e-06	down
C8orf4	-1.31608349056603	1.50459876038097e-06	down
MTHFD1	-1.1980205929919	1.51099362671729e-06	down
RASL11A	-0.694180458221018	1.5259564990016e-06	down
EGFR	-0.957102371967645	1.55395420231392e-06	down
DGKE	-0.860371334231805	1.55658907734481e-06	down
TRIM15	-0.963989824797841	1.59481592771e-06	down
ARL5B	-1.01823880053908	1.62408587024832e-06	down
DEPDC7	-1.18534025606468	1.64768301237472e-06	down
ACADM	-1.32654250673855	1.65867087972044e-06	down
RBP5	-1.17057757412399	1.69585245200798e-06	down
SERTAD1	-0.689463247978432	1.74147112677322e-06	down
C6orf123	-0.963497169811317	1.76246290705836e-06	down
NQO2	-0.645518180592992	1.83081495296008e-06	down
CMBL	-1.0074995013477	1.87207527936891e-06	down
USP12	-0.790657035040427	1.91689767026459e-06	down
TLR4	-1.29760907008086	1.94869237046238e-06	down
SLC22A7	-2.10754165768194	1.96198280180336e-06	down
[truncated: 840 more rows]
