# Supplementary material for: Identification of Ten Core Hub Genes as Potential Biomarkers and Treatment Target for Hepatoblastoma
Source: Front Oncol. 2021 Apr 1;11:591507. doi: 10.3389/fonc.2021.591507 (PMC8047669; doi:10.3389/fonc.2021.591507)
Supplement: Supplementary file 15 [file Table_6.xlsx]

## Sheet: Sheet1
degree	symbol
122	SLC10A1
121	SCP2
114	ACAT1
104	GBP7
102	GYS2
100	CYP2C18
99	APOF
95	HSD17B6
91	SLC22A1
90	F9
83	UGP2
82	ADRA1A
78	GLYATL1
76	GLYAT
75	XDH
73	CFHR3
73	HAO2
72	CYP2A6
71	UGT2B7
70	RDH16
69	HSD11B1
131	SF3A2
112	ARHGEF12
105	RIOK3
99	TBC1D15
93	NCOA7
91	HIPK3
83	RAPGEF2
81	USP9X
76	USP32
74	HCFC1
74	USP15
66	SPAG9
64	EFR3A
59	HECTD1
50	IL6ST
50	PNPLA8
49	ATG2B
38	ATP11B
37	CAST
37	IBTK
36	DCAF15
36	DENND4A
35	ACD
33	ITCH
110	FANCI
109	BUB1B
109	MELK
109	TOP2A
108	CHEK1
108	KIF11
108	NCAPG
106	CCNB2
106	CDK1
106	PRC1
105	CCNA2
105	NUF2
104	ASPM
104	CENPK
103	DLGAP5
103	HELLS
102	ANLN
102	ARHGAP11A
102	CDKN3
102	KIF23
102	MKI67
102	STIL
101	BUB1
101	CENPF
101	MAD2L1
101	TTK
101	WDHD1
100	CDCA2
100	MCM6
99	PBK
98	NDC80
98	PRR11
97	DTL
97	EXO1
96	CCNB1
96	KIF20A
96	TPX2
95	CDC6
95	NUSAP1
94	KIF15
94	RAD51AP1
93	SKA3
92	XRCC2
91	TRIM59
91	WDR76
90	SPC25
284	TRIM28
276	CDK4
272	PPP2R1A
258	TAF6
234	LSM2
209	EHMT2
198	KDELR1
183	CARM1
176	OGG1
163	IP6K1
151	KHSRP
151	XRCC1
147	RPAP1
147	GPS1
143	RPS2
143	ZFPL1
138	AAAS
137	PLK1
133	PFAS
130	FBL
129	FANCG
126	PRMT1
124	CPSF1
