# Supplementary material for: Identification of Ten Core Hub Genes as Potential Biomarkers and Treatment Target for Hepatoblastoma
Source: Front Oncol. 2021 Apr 1;11:591507. doi: 10.3389/fonc.2021.591507 (PMC8047669; doi:10.3389/fonc.2021.591507)
Supplement: Supplementary file 16 [file Table_7.xls]

## Sheet: ClueGO Results
GOID	GOTerm	Ontology Source	Term PValue	Term PValue Corrected with Bonferroni step down	Group PValue	Group PValue Corrected with Bonferroni step down	GOLevels	GOGroups	% Associated Genes	Nr. Genes	Associated Genes Found
GO:0032873	negative regulation of stress-activated MAPK cascade	GO_BiologicalProcess-EBI-UniProt-GOA_27.02.2019_00h00	0.00830264	0.0249079	0.00830264	0.00830264	[6, 7, 8, 9, 10, 11, 12]	Group0	4.47761	3	[HIPK3, ITCH, PBK]
GO:0033764	steroid dehydrogenase activity, acting on the CH-OH group of donors, NAD or NADP as acceptor	GO_BiologicalProcess-EBI-UniProt-GOA_27.02.2019_00h00	0.00120208	0.00961663	0.00120208	0.00360624	[5, 6]	Group1	8.82353	3	[HSD11B1, HSD17B6, RDH16]
GO:0051231	spindle elongation	GO_BiologicalProcess-EBI-UniProt-GOA_27.02.2019_00h00	8.00163e-05	0.00176036	8.00163e-05	0.000320065	[3, 4, 5, 7]	Group2	21.4286	3	[KIF23, PPP2R1A, PRC1]
GO:0006625	protein targeting to peroxisome	GO_BiologicalProcess-EBI-UniProt-GOA_27.02.2019_00h00	0.00183603	0.00918013	0.00183603	0.00367205	[5, 6, 7, 8, 9, 10]	Group3	4.7619	4	[GLYAT, HAO2, SCP2, USP9X]
GO:0007051	spindle organization	GO_BiologicalProcess-EBI-UniProt-GOA_27.02.2019_00h00	4.61771e-11	2.17032e-09	1.87735e-11	1.12641e-10	[3, 4, 6]	Group4	6.66667	14	[ASPM, CCNB1, HSD11B1, KIF11, KIF23, NDC80, NUF2, PLK1, PPP2R1A, PRC1, SPC25, STIL, TPX2, TTK]
GO:1902850	microtubule cytoskeleton organization involved in mitosis	GO_BiologicalProcess-EBI-UniProt-GOA_27.02.2019_00h00	3.11722e-10	1.3404e-08	1.87735e-11	1.12641e-10	[4, 5, 6]	Group4	7.5	12	[CCNB1, KIF11, KIF23, NDC80, NUF2, NUSAP1, PLK1, PRC1, SPC25, STIL, TPX2, TTK]
GO:0090307	mitotic spindle assembly	GO_BiologicalProcess-EBI-UniProt-GOA_27.02.2019_00h00	0.000883136	0.00883136	1.87735e-11	1.12641e-10	[5, 6, 7, 8]	Group4	5.7971	4	[KIF11, KIF23, PLK1, TPX2]
GO:0006304	DNA modification	GO_BiologicalProcess-EBI-UniProt-GOA_27.02.2019_00h00	0.000209552	0.00356238	1.26714e-05	6.33568e-05	[5, 6, 7]	Group5	4.37956	6	[CDKN3, EHMT2, HELLS, OGG1, TRIM28, USP9X]
GO:0039694	viral RNA genome replication	GO_BiologicalProcess-EBI-UniProt-GOA_27.02.2019_00h00	0.000219611	0.00329416	1.26714e-05	6.33568e-05	[6, 7]	Group5	8.33333	4	[ASPM, CDKN3, TOP2A, TRIM28]
GO:1901535	regulation of DNA demethylation	GO_BiologicalProcess-EBI-UniProt-GOA_27.02.2019_00h00	3.67662e-05	0.000992688	1.26714e-05	6.33568e-05	[4, 5, 6, 7, 8, 9, 10]	Group5	27.2727	3	[CDKN3, TRIM28, USP9X]
GO:0045091	regulation of single stranded viral RNA replication via double stranded DNA intermediate	GO_BiologicalProcess-EBI-UniProt-GOA_27.02.2019_00h00	0.000425298	0.00467828	1.26714e-05	6.33568e-05	[7, 8, 9]	Group5	12.5	3	[CDKN3, TOP2A, TRIM28]
GO:0051304	chromosome separation	GO_BiologicalProcess-EBI-UniProt-GOA_27.02.2019_00h00	1.04802e-11	5.24011e-10	1.608e-12	1.1256e-11	[3, 4]	Group6	10	12	[BUB1, BUB1B, CCNB1, CDC6, CENPF, DLGAP5, MAD2L1, NDC80, PLK1, PPP2R1A, TOP2A, TTK]
GO:0098813	nuclear chromosome segregation	GO_BiologicalProcess-EBI-UniProt-GOA_27.02.2019_00h00	1.88469e-14	9.61191e-13	1.608e-12	1.1256e-11	[3, 4]	Group6	5.95238	20	[BUB1, BUB1B, CCNB1, CDC6, CENPF, DLGAP5, EHMT2, HSD11B1, KIF23, MAD2L1, NCAPG, NDC80, NUF2, NUSAP1, PLK1, PPP2R1A, PRC1, SCP2, TOP2A, TTK]
GO:0070192	chromosome organization involved in meiotic cell cycle	GO_BiologicalProcess-EBI-UniProt-GOA_27.02.2019_00h00	0.000138154	0.00248677	1.608e-12	1.1256e-11	[3, 4, 5]	Group6	6.25	5	[BUB1, BUB1B, EHMT2, PPP2R1A, SCP2]
GO:0007062	sister chromatid cohesion	GO_BiologicalProcess-EBI-UniProt-GOA_27.02.2019_00h00	0.00200167	0.00800669	1.608e-12	1.1256e-11	[3, 4, 5, 6]	Group6	4.65116	4	[BUB1, BUB1B, PLK1, PPP2R1A]
GO:0140013	meiotic nuclear division	GO_BiologicalProcess-EBI-UniProt-GOA_27.02.2019_00h00	1.15407e-06	4.15465e-05	1.608e-12	1.1256e-11	[3, 4, 5, 6]	Group6	4.52489	10	[ASPM, BUB1, BUB1B, EHMT2, NUF2, PLK1, PPP2R1A, SCP2, TOP2A, TTK]
GO:0007143	female meiotic nuclear division	GO_BiologicalProcess-EBI-UniProt-GOA_27.02.2019_00h00	5.21673e-06	0.000166935	1.608e-12	1.1256e-11	[3, 4, 5, 6, 7]	Group6	12.1951	5	[PLK1, PPP2R1A, SCP2, TOP2A, TTK]
GO:0007292	female gamete generation	GO_BiologicalProcess-EBI-UniProt-GOA_27.02.2019_00h00	1.49462e-05	0.000433441	1.608e-12	1.1256e-11	[4, 5, 6]	Group6	4.49438	8	[ASPM, CCNB1, PLK1, PPP2R1A, SCP2, TOP2A, TTK, USP9X]
GO:0045143	homologous chromosome segregation	GO_BiologicalProcess-EBI-UniProt-GOA_27.02.2019_00h00	0.0104956	0.0104956	1.608e-12	1.1256e-11	[4, 5, 6, 7, 8]	Group6	4.10959	3	[EHMT2, PLK1, SCP2]
GO:2001251	negative regulation of chromosome organization	GO_BiologicalProcess-EBI-UniProt-GOA_27.02.2019_00h00	6.98206e-09	2.723e-07	1.608e-12	1.1256e-11	[5, 6, 7]	Group6	5.71429	12	[ACD, ASPM, BUB1, BUB1B, CCNB1, CENPF, MAD2L1, NDC80, PLK1, TOP2A, TTK, XRCC1]
GO:0051754	meiotic sister chromatid cohesion, centromeric	GO_BiologicalProcess-EBI-UniProt-GOA_27.02.2019_00h00	2.28958e-06	7.78457e-05	1.608e-12	1.1256e-11	[5, 6, 7, 8, 9, 10]	Group6	60	3	[BUB1, BUB1B, PPP2R1A]
GO:0007094	mitotic spindle assembly checkpoint	GO_BiologicalProcess-EBI-UniProt-GOA_27.02.2019_00h00	6.11988e-10	2.50915e-08	1.608e-12	1.1256e-11	[5, 6, 7, 8, 9, 10, 11, 12, 13]	Group6	16.3265	8	[BUB1, BUB1B, CCNB1, CENPF, MAD2L1, NDC80, PLK1, TTK]
GO:0051304	chromosome separation	GO_BiologicalProcess-EBI-UniProt-GOA_27.02.2019_00h00	1.04802e-11	5.24011e-10	8.9854e-16	7.18832e-15	[3, 4]	Group7	10	12	[BUB1, BUB1B, CCNB1, CDC6, CENPF, DLGAP5, MAD2L1, NDC80, PLK1, PPP2R1A, TOP2A, TTK]
GO:0051983	regulation of chromosome segregation	GO_BiologicalProcess-EBI-UniProt-GOA_27.02.2019_00h00	4.25634e-11	2.04304e-09	8.9854e-16	7.18832e-15	[3, 4]	Group7	8.88889	12	[BUB1, BUB1B, CCNB1, CDC6, CENPF, DLGAP5, HSD11B1, MAD2L1, MKI67, NDC80, PLK1, TTK]
GO:0098813	nuclear chromosome segregation	GO_BiologicalProcess-EBI-UniProt-GOA_27.02.2019_00h00	1.88469e-14	9.61191e-13	8.9854e-16	7.18832e-15	[3, 4]	Group7	5.95238	20	[BUB1, BUB1B, CCNB1, CDC6, CENPF, DLGAP5, EHMT2, HSD11B1, KIF23, MAD2L1, NCAPG, NDC80, NUF2, NUSAP1, PLK1, PPP2R1A, PRC1, SCP2, TOP2A, TTK]
GO:0008608	attachment of spindle microtubules to kinetochore	GO_BiologicalProcess-EBI-UniProt-GOA_27.02.2019_00h00	0.000129987	0.00246975	8.9854e-16	7.18832e-15	[3, 4, 5]	Group7	9.52381	4	[CCNB1, HSD11B1, NDC80, NUF2]
GO:0051984	positive regulation of chromosome segregation	GO_BiologicalProcess-EBI-UniProt-GOA_27.02.2019_00h00	0.00142147	0.00995029	8.9854e-16	7.18832e-15	[3, 4, 5]	Group7	8.33333	3	[CCNB1, CDC6, DLGAP5]
GO:0000075	cell cycle checkpoint	GO_BiologicalProcess-EBI-UniProt-GOA_27.02.2019_00h00	5.24693e-11	2.41359e-09	8.9854e-16	7.18832e-15	[2, 4, 5, 6]	Group7	5.31561	16	[BUB1, BUB1B, CARM1, CCNB1, CDC6, CDK1, CENPF, CHEK1, DTL, MAD2L1, NDC80, PLK1, PRMT1, TOP2A, TTK, WDR76]
GO:0000819	sister chromatid segregation	GO_BiologicalProcess-EBI-UniProt-GOA_27.02.2019_00h00	1.14945e-14	6.09206e-13	8.9854e-16	7.18832e-15	[4, 5]	Group7	7.34694	18	[BUB1, BUB1B, CCNB1, CDC6, CENPF, DLGAP5, HSD11B1, KIF23, MAD2L1, NCAPG, NDC80, NUF2, NUSAP1, PLK1, PPP2R1A, PRC1, TOP2A, TTK]
GO:0006998	nuclear envelope organization	GO_BiologicalProcess-EBI-UniProt-GOA_27.02.2019_00h00	5.91581e-05	0.00147895	8.9854e-16	7.18832e-15	[4, 5]	Group7	7.46269	5	[CCNB1, CCNB2, CDK1, PLK1, PPP2R1A]
GO:0007062	sister chromatid cohesion	GO_BiologicalProcess-EBI-UniProt-GOA_27.02.2019_00h00	0.00200167	0.00800669	8.9854e-16	7.18832e-15	[3, 4, 5, 6]	Group7	4.65116	4	[BUB1, BUB1B, PLK1, PPP2R1A]
GO:0048146	positive regulation of fibroblast proliferation	GO_BiologicalProcess-EBI-UniProt-GOA_27.02.2019_00h00	7.82022e-05	0.00179865	8.9854e-16	7.18832e-15	[3, 4, 5, 6]	Group7	7.04225	5	[CCNA2, CCNB1, CDC6, CDK4, PBK]
GO:0051303	establishment of chromosome localization	GO_BiologicalProcess-EBI-UniProt-GOA_27.02.2019_00h00	0.000216476	0.00346361	8.9854e-16	7.18832e-15	[4, 5]	Group7	5.68182	5	[CCNB1, CENPF, DLGAP5, NDC80, NUF2]
GO:0140013	meiotic nuclear division	GO_BiologicalProcess-EBI-UniProt-GOA_27.02.2019_00h00	1.15407e-06	4.15465e-05	8.9854e-16	7.18832e-15	[3, 4, 5, 6]	Group7	4.52489	10	[ASPM, BUB1, BUB1B, EHMT2, NUF2, PLK1, PPP2R1A, SCP2, TOP2A, TTK]
GO:0000280	nuclear division	GO_BiologicalProcess-EBI-UniProt-GOA_27.02.2019_00h00	1.85816e-19	1.02199e-17	8.9854e-16	7.18832e-15	[5]	Group7	5.3407	29	[ANLN, ASPM, BUB1, BUB1B, CCNA2, CCNB1, CCNB2, CDC6, CENPF, CHEK1, DLGAP5, EHMT2, HSD11B1, KIF11, KIF23, MAD2L1, MKI67, NCAPG, NDC80, NUF2, NUSAP1, PBK, PLK1, PPP2R1A, PRC1, SCP2, TOP2A, TPX2, TTK]
GO:0007093	mitotic cell cycle checkpoint	GO_BiologicalProcess-EBI-UniProt-GOA_27.02.2019_00h00	1.22836e-10	5.40479e-09	8.9854e-16	7.18832e-15	[3, 4, 5, 6, 7]	Group7	6.19469	14	[BUB1, BUB1B, CARM1, CCNB1, CDC6, CDK1, CENPF, CHEK1, MAD2L1, NDC80, PLK1, PRMT1, TOP2A, TTK]
GO:0042770	signal transduction in response to DNA damage	GO_BiologicalProcess-EBI-UniProt-GOA_27.02.2019_00h00	2.39343e-05	0.000670161	8.9854e-16	7.18832e-15	[4, 5, 6]	Group7	4.21053	8	[CARM1, CCNB1, CDK1, CHEK1, DTL, PLK1, PRMT1, USP32]
GO:0045931	positive regulation of mitotic cell cycle	GO_BiologicalProcess-EBI-UniProt-GOA_27.02.2019_00h00	8.61213e-07	3.18649e-05	8.9854e-16	7.18832e-15	[4, 5, 6]	Group7	4.6729	10	[CCNB1, CDC6, CDK1, CDK4, DLGAP5, DTL, MAD2L1, NDC80, NUSAP1, PBK]
GO:0140014	mitotic nuclear division	GO_BiologicalProcess-EBI-UniProt-GOA_27.02.2019_00h00	3.56863e-19	1.92706e-17	8.9854e-16	7.18832e-15	[4, 5, 6]	Group7	6.72043	25	[ANLN, BUB1, BUB1B, CCNA2, CCNB1, CCNB2, CDC6, CENPF, CHEK1, DLGAP5, HSD11B1, KIF11, KIF23, MAD2L1, MKI67, NCAPG, NDC80, NUF2, NUSAP1, PBK, PLK1, PPP2R1A, PRC1, TPX2, TTK]
GO:1901976	regulation of cell cycle checkpoint	GO_BiologicalProcess-EBI-UniProt-GOA_27.02.2019_00h00	0.000107149	0.00225012	8.9854e-16	7.18832e-15	[3, 4, 5, 6, 7]	Group7	10	4	[CCNB1, MAD2L1, NDC80, WDR76]
GO:0031570	DNA integrity checkpoint	GO_BiologicalProcess-EBI-UniProt-GOA_27.02.2019_00h00	1.25229e-06	4.38302e-05	8.9854e-16	7.18832e-15	[3, 5, 6, 7]	Group7	4.4843	10	[CARM1, CCNB1, CDC6, CDK1, CHEK1, DTL, PLK1, PRMT1, TOP2A, WDR76]
GO:0007077	mitotic nuclear envelope disassembly	GO_BiologicalProcess-EBI-UniProt-GOA_27.02.2019_00h00	2.39269e-06	7.89588e-05	8.9854e-16	7.18832e-15	[4, 5, 6, 7]	Group7	25	4	[CCNB1, CCNB2, CDK1, PLK1]
GO:0007088	regulation of mitotic nuclear division	GO_BiologicalProcess-EBI-UniProt-GOA_27.02.2019_00h00	1.75164e-14	9.10855e-13	8.9854e-16	7.18832e-15	[4, 5, 6, 7]	Group7	7.17131	18	[ANLN, BUB1, BUB1B, CCNA2, CCNB1, CCNB2, CDC6, CENPF, CHEK1, DLGAP5, KIF11, MAD2L1, MKI67, NDC80, NUSAP1, PBK, PLK1, TTK]
GO:0033044	regulation of chromosome organization	GO_BiologicalProcess-EBI-UniProt-GOA_27.02.2019_00h00	6.63587e-11	2.98614e-09	8.9854e-16	7.18832e-15	[5, 6]	Group7	4.08602	19	[ACD, ASPM, BUB1, BUB1B, CCNB1, CDC6, CDKN3, CENPF, CHEK1, DLGAP5, EHMT2, MAD2L1, MKI67, NDC80, PLK1, TOP2A, TRIM28, TTK, XRCC1]
GO:1901988	negative regulation of cell cycle phase transition	GO_BiologicalProcess-EBI-UniProt-GOA_27.02.2019_00h00	4.09618e-10	1.7204e-08	8.9854e-16	7.18832e-15	[4, 5, 6, 7]	Group7	4.62428	16	[BUB1, BUB1B, CARM1, CCNB1, CDC6, CDK1, CDK4, CENPF, CHEK1, DTL, MAD2L1, NDC80, PLK1, PRMT1, SCP2, TTK]
GO:0034502	protein localization to chromosome	GO_BiologicalProcess-EBI-UniProt-GOA_27.02.2019_00h00	1.19748e-05	0.000359245	8.9854e-16	7.18832e-15	[6]	Group7	5.64516	7	[ACD, BUB1B, CARM1, CDK1, NDC80, PLK1, TTK]
GO:0044774	mitotic DNA integrity checkpoint	GO_BiologicalProcess-EBI-UniProt-GOA_27.02.2019_00h00	0.000306558	0.00429181	8.9854e-16	7.18832e-15	[4, 5, 6, 7, 8]	Group7	4.08163	6	[CARM1, CCNB1, CDC6, CDK1, PRMT1, TOP2A]
GO:0045839	negative regulation of mitotic nuclear division	GO_BiologicalProcess-EBI-UniProt-GOA_27.02.2019_00h00	1.09528e-09	4.38112e-08	8.9854e-16	7.18832e-15	[4, 5, 6, 7, 8]	Group7	11.6883	9	[BUB1, BUB1B, CCNB1, CENPF, CHEK1, MAD2L1, NDC80, PLK1, TTK]
GO:0045840	positive regulation of mitotic nuclear division	GO_BiologicalProcess-EBI-UniProt-GOA_27.02.2019_00h00	0.0101091	0.0202182	8.9854e-16	7.18832e-15	[4, 5, 6, 7, 8]	Group7	4.16667	3	[DLGAP5, NUSAP1, PBK]
GO:2001251	negative regulation of chromosome organization	GO_BiologicalProcess-EBI-UniProt-GOA_27.02.2019_00h00	6.98206e-09	2.723e-07	8.9854e-16	7.18832e-15	[5, 6, 7]	Group7	5.71429	12	[ACD, ASPM, BUB1, BUB1B, CCNB1, CENPF, MAD2L1, NDC80, PLK1, TOP2A, TTK, XRCC1]
GO:1901991	negative regulation of mitotic cell cycle phase transition	GO_BiologicalProcess-EBI-UniProt-GOA_27.02.2019_00h00	1.20995e-08	4.59782e-07	8.9854e-16	7.18832e-15	[5, 6, 7, 8]	Group7	4.34783	14	[BUB1, BUB1B, CARM1, CCNB1, CDC6, CDK1, CDK4, CENPF, MAD2L1, NDC80, PLK1, PRMT1, SCP2, TTK]
GO:1901992	positive regulation of mitotic cell cycle phase transition	GO_BiologicalProcess-EBI-UniProt-GOA_27.02.2019_00h00	5.64033e-05	0.00146648	8.9854e-16	7.18832e-15	[5, 6, 7, 8]	Group7	5.55556	6	[CCNB1, CDC6, CDK1, CDK4, DLGAP5, DTL]
GO:0016572	histone phosphorylation	GO_BiologicalProcess-EBI-UniProt-GOA_27.02.2019_00h00	0.000399074	0.00478889	8.9854e-16	7.18832e-15	[6, 7, 8]	Group7	7.14286	4	[CCNA2, CCNB1, CDK1, CHEK1]
GO:0031572	G2 DNA damage checkpoint	GO_BiologicalProcess-EBI-UniProt-GOA_27.02.2019_00h00	0.000219611	0.00329416	8.9854e-16	7.18832e-15	[5, 6, 7, 8, 9]	Group7	8.33333	4	[CDK1, CHEK1, DTL, PLK1]
GO:0071459	protein localization to chromosome, centromeric region	GO_BiologicalProcess-EBI-UniProt-GOA_27.02.2019_00h00	7.03906e-05	0.00168937	8.9854e-16	7.18832e-15	[7]	Group7	11.1111	4	[BUB1B, CDK1, NDC80, TTK]
GO:0004693	cyclin-dependent protein serine/threonine kinase activity	GO_BiologicalProcess-EBI-UniProt-GOA_27.02.2019_00h00	1.02444e-05	0.000317576	8.9854e-16	7.18832e-15	[5, 6, 9, 10]	Group7	4.73373	8	[CCNA2, CCNB1, CCNB2, CDC6, CDK1, CDK4, CDKN3, PLK1]
GO:0010971	positive regulation of G2/M transition of mitotic cell cycle	GO_BiologicalProcess-EBI-UniProt-GOA_27.02.2019_00h00	0.000107149	0.00225012	8.9854e-16	7.18832e-15	[6, 7, 8, 9]	Group7	10	4	[CCNB1, CDK1, CDK4, DTL]
GO:0055015	ventricular cardiac muscle cell development	GO_BiologicalProcess-EBI-UniProt-GOA_27.02.2019_00h00	0.000326526	0.00424484	8.9854e-16	7.18832e-15	[6, 7, 8, 9, 10]	Group7	13.6364	3	[ASPM, CCNB1, CDK1]
GO:0030071	regulation of mitotic metaphase/anaphase transition	GO_BiologicalProcess-EBI-UniProt-GOA_27.02.2019_00h00	1.85087e-11	9.06926e-10	8.9854e-16	7.18832e-15	[6, 7, 8, 9, 10, 11]	Group7	14.0845	10	[BUB1, BUB1B, CCNB1, CDC6, CENPF, DLGAP5, MAD2L1, NDC80, PLK1, TTK]
GO:0006977	DNA damage response, signal transduction by p53 class mediator resulting in cell cycle arrest	GO_BiologicalProcess-EBI-UniProt-GOA_27.02.2019_00h00	0.00168014	0.0100808	8.9854e-16	7.18832e-15	[5, 6, 7, 8, 9, 10, 11, 12, 13]	Group7	4.87805	4	[CARM1, CCNB1, CDK1, PRMT1]
GO:0007094	mitotic spindle assembly checkpoint	GO_BiologicalProcess-EBI-UniProt-GOA_27.02.2019_00h00	6.11988e-10	2.50915e-08	8.9854e-16	7.18832e-15	[5, 6, 7, 8, 9, 10, 11, 12, 13]	Group7	16.3265	8	[BUB1, BUB1B, CCNB1, CENPF, MAD2L1, NDC80, PLK1, TTK]
GO:0016538	cyclin-dependent protein serine/threonine kinase regulator activity	GO_BiologicalProcess-EBI-UniProt-GOA_27.02.2019_00h00	0.000932231	0.00839008	8.9854e-16	7.18832e-15	[6, 7, 8, 9, 10, 11, 12]	Group7	5.71429	4	[CCNA2, CCNB1, CCNB2, CDK4]
GO:0090266	regulation of mitotic cell cycle spindle assembly checkpoint	GO_BiologicalProcess-EBI-UniProt-GOA_27.02.2019_00h00	0.000121995	0.0024399	8.9854e-16	7.18832e-15	[5, 6, 7, 8, 9, 10, 11, 12, 13, 14]	Group7	18.75	3	[CCNB1, MAD2L1, NDC80]
