# Supplementary material for: Identification of Ten Core Hub Genes as Potential Biomarkers and Treatment Target for Hepatoblastoma
Source: Front Oncol. 2021 Apr 1;11:591507. doi: 10.3389/fonc.2021.591507 (PMC8047669; doi:10.3389/fonc.2021.591507)
Supplement: Supplementary file 17 [file Table_8.xls]

## Sheet: ClueGO Results
GOID	GOTerm	Ontology Source	Term PValue	Term PValue Corrected with Bonferroni step down	Group PValue	Group PValue Corrected with Bonferroni step down	GOLevels	GOGroups	% Associated Genes	Nr. Genes	Associated Genes Found
KEGG:04115	p53 signaling pathway	KEGG_27.02.2019	0.000254896	0.00101958	0.00118541	0.00118541	[-1]	Group0	6.94444	5	[CCNB1, CCNB2, CDK1, CDK4, CHEK1]
KEGG:04218	Cellular senescence	KEGG_27.02.2019	0.000260947	0.000782842	0.00118541	0.00118541	[-1]	Group0	4.375	7	[CCNA2, CCNB1, CCNB2, CDK1, CDK4, CHEK1, HIPK3]
KEGG:04110	Cell cycle	KEGG_27.02.2019	9.58758e-12	7.67006e-11	2.81953e-09	8.45858e-09	[-1]	Group1	10.4839	13	[BUB1, BUB1B, CCNA2, CCNB1, CCNB2, CDC6, CDK1, CDK4, CHEK1, MAD2L1, MCM6, PLK1, TTK]
KEGG:04114	Oocyte meiosis	KEGG_27.02.2019	5.54561e-05	0.000332736	2.81953e-09	8.45858e-09	[-1]	Group1	5.6	7	[BUB1, CCNB1, CCNB2, CDK1, MAD2L1, PLK1, PPP2R1A]
KEGG:04914	Progesterone-mediated oocyte maturation	KEGG_27.02.2019	1.21662e-05	8.51633e-05	2.81953e-09	8.45858e-09	[-1]	Group1	7.07071	7	[BUB1, CCNA2, CCNB1, CCNB2, CDK1, MAD2L1, PLK1]
KEGG:00140	Steroid hormone biosynthesis	KEGG_27.02.2019	0.0120067	0.0120067	0.00092099	0.00184198	[-1]	Group2	5	3	[HSD11B1, HSD17B6, UGT2B7]
KEGG:00830	Retinol metabolism	KEGG_27.02.2019	0.000181387	0.000906936	0.00092099	0.00184198	[-1]	Group2	7.46269	5	[CYP2A6, CYP2C18, HSD17B6, RDH16, UGT2B7]
KEGG:05204	Chemical carcinogenesis	KEGG_27.02.2019	0.00404463	0.00808926	0.00092099	0.00184198	[-1]	Group2	4.87805	4	[CYP2A6, CYP2C18, HSD11B1, UGT2B7]
