# Supplementary material for: Identification of Ten Core Hub Genes as Potential Biomarkers and Treatment Target for Hepatoblastoma
Source: Front Oncol. 2021 Apr 1;11:591507. doi: 10.3389/fonc.2021.591507 (PMC8047669; doi:10.3389/fonc.2021.591507)
Supplement: Supplementary file 18 [file Table_9.xlsx]

## Sheet: Sheet1
TPX2
GLYATL1
CHEK1
ADRA1A
CDK4
F9
ATP11B
TRIM28
UGT2B7
DTL
FANCI
TOP2A
CYP2C18
XRCC1
OGG1
GLYAT
GYS2
CCNB2
TRIM59
TAF6
PFAS
CFHR3
HAO2
HSD17B6
XDH
MCM6
SLC22A1
APOF
EHMT2
RDH16
MELK
CCNA2
CDK1
GBP7
CYP2A6
